# Supplementary material for: The InBIO Barcoding Initiative Database: DNA barcodes of Portuguese Diptera 01
Source: Biodivers Data J. 2020 Mar 20;8:e49985. doi: 10.3897/BDJ.8.e49985 (PMC7101446; doi:10.3897/BDJ.8.e49985)
Supplement: Supplementary material 1 — References used for morphological identification [file bdj-08-e49985-s001.txt]

Suppl. material 1: 
References used for morphologic identification
Bächli, G., Vilela, C.R., Andersson Escher, S. & Saura, A. (2004) The Drosophilidae (Diptera) of 
Fennoscandia and Denmark. – Fauna Entomologica Scandinavica. 39: 1–362.
Barták, M., Preisler, J., Kubík, S., Šuláková, H., & Sloup, V. (2016) Fanniidae (Diptera): new synonym, 
new records and an updated key to males of European species of Fannia. ZooKeys 593: 91-115.
Becker, N., Zgomba, M., Boase, C., Madon, M., Dahl, C. & Kaiser, A. (2010) Mosquitoes and their 
control, 2nd Edition. Heidelberg, Springer.
Becker, T. 1926.  56a Ephydridae und 56b Canaceidae. In E. Lindner (Ed.) Die Fliegen der 
palaearktischen Region 6(1), 1-115, 134 figs.
Carles-Tolrá, M. 2001. Two new species of Scenopinus Latreille from Spain (Diptera, Scenopinidae). 
Boln. Asoc. esp. Ent., 25(1-2): 35-41.
Carles-Tolrá, M. and Vala, J.-C. 1993. Description of the male of Euthycera seguyi Vala, 1990 (Diptera, 
Sciomyzidae). Orsis 8, 73-77.
Cerretti, P. (2010) I tachinidi della fauna italiana (Diptera Tachinidae) con chiave interattiva dei 
generi ovest-paleartici. Vol. I. Centro Nationale Biodiversità Forestale, Verona. Cierre Edizioni, 
Verona, 573 pp.
Chandler, P.J. 1987. The families Diastatidae and Campichoetidae (Diptera, Drosophiloidea) with a 
revision of Palaearctic and Nepalese species of Diastata Meigen.  Entomologica scandinavica, 18: 1-
50.
Chandler, P.J. 2001. The Flat-footed Flies (Diptera: Opetiidae and Platypezidae) of Europe. Fauna 
Entomologica scandinavica 36. Brill, Leiden, 276 pp.
Chvála, M., 1983. The Empidoidea (Diptera) of Fennoscandia and Denmark II. General part. The 
families Hybotidae, Atelestidae and Microphoridae. - Fauna Entomologica Scandinavica 12: 1-279.
Czerny L. 1927. Helomyzidae, Trichoscelidae und Chiromyidae. [W:] Lindner E. (ed.). Fliegen der 
Palaearktischen Region 5(2): 1 - 56.
Czerny, L. 1930. Tylidae 42a, pp 1–17. In: Lindner, E. (Ed.) Die Fliegen der paläarktischen Region. 5(1). 
Stuttgart.
d’Assis Fonseca, E.C.M. (1978) Diptera Orthorrhapha Brachycera Dolichopodidae. Handbooks for the 
Identification of British Insects, IX (5), 1–90.
Drake, C.M., 1993. A review of the British Opomyzidae (Diptera). - British Journal of Entomology and 
Natural History 6: 159-176.
Duda, O., 1932–33, 61. Chloropidae. In: Lindner, E. (Ed.), Die Fliegen der Palaearktischen Region, 
Stuttgart.
Engel E.O. (1930). Asilidae: Diptera. In: Lindner, E. (ed.): Die Fliegen der Paläarktischen Region. 
Stuttgart. Schweizerbart’sche Verlagsbuchhandlung. 491 pp.
Engel E.O. 1932–1937. Bombyliidae. –in Lindner E.(ed.), Die  Fliegen der Palaearctischen 
Region,  4(3): 1–48. — E.  Schweizerbart, Stuttgart.
Engel, E.O. (1938–1946) 28. Empididae. In: Lindner, E. (Ed.), Die Fliegen der palaearktischen Region, 
Bd 4(4). E. Schweizerbart’sche Verlagsbuchhandlung (Erwin Nägele), Stuttgart, pp. 1–399.
Ericson, N., & S. Hellqvist, 2013. De svenska buskflugorna (Diptera: Dryomyzidae) med Paradryomyza 
spinigera som ny art för landet. - Skörvnöpparn 5(1): 1-14.
Gharali, B., Evenhuis, N.L., Almeida, J. (2013) World synopsis of described species of the genus 
Platypygus Loew (Diptera: Mythicomyiidae: Platypyginae). Zootaxa 3745(2): 199–242.
González Mora D. (1989) Los Calliphoridae de España. II: Calliphorini (Diptera). Eos 65: 39–59.
González Mora, D. & Peris, S.V. (1988) Los Calliphoridae de España: 1: Rhiniinae y Chrysomyinae 
(Diptera). Eos, 64: 91-139.
Gregor F, Rozkošný R, Barták M, Va?hara J. (2002) The Muscidae (Diptera) of Central Europe. Folia 
Facultatis Scientiarum Naturalium Universitatis Masarykianae Brunensis, Biologia 107: 1–280.
Grichanov I.Ya. 2009. A new species of Campsicnemus Haliday from Azerbaijan with a key to the 
Palearctic species of the genus (Diptera: Dolichopodidae). Far Eastern Entomologist 198: 1-16.
Grichanov, I.Ya. & Negrobov, O.P. (2014) Palaearctic species of the genus Sciapus Zeller (Diptera: 
Dolichopodidae). Plant Protection News, 13 (Supplement), 4–85.
Grichanov, I.Ya.  2010. West-Palearctic species of the genus Neurigona Rondani (Diptera: 
Dolichopodidae). Russian Entomological Journal19: 249–256.
Haenni J.-P. 1982: Révision des espèces européennes du groupe de Dilophus febrilis (L.), avec 
description d’une espèce nouvelle (Diptera, Bibionidae). Revue Suisse de Zoologie 89: 337-354.
Hendel, F. 1927. Trypetidae. In Die Fliegen der Palaearktischen Region (E. Lindner, ed.), 5: 1–221 + 17 
plates.
Hennig W. (1955–1964) Family Muscidae. In: Lindner E. (Ed.) Die Fliegen der palaearktischen Region 
63b Schweizerbart, Stuttgart, 1–1110.
Hennig, W. 1939. 46/47. Otitidae (46. Otitidae und 47. Pterocallidae). In: E. Lindner (ed.). Die Fliegen 
der palaearktischen Region, 5(126-128). Stuttgart, E. Schweizerbart. 79 pp.
Hennig, W., 1966-1976. 63b. Anthomyiidae. - In: Lindner, E. (ed.), Die Fliegen der paläarktischen 
Region. Schweizerbart, Stuttgart 7(1) 63a: i-lxx, 1-974, i-cxiv.
Herting, B. 1961. 64e. Rhinophorinae. In Lindner, E. (editor). Die Fliegen der Palaearktischen Region 
9: 1-36. E. Schweizerbart'sche Verlagsbuchhandlung, Stuttgart.
Kameneva E.P. (2008) New and little-known Ulidiidae (Diptera, Tephritoidea) from Europe. Vestnik 
zoologii 42: 427-454.
Kameneva, E.P. (2007) A new species of Herina (Diptera, Ulidiidae) from Switzerland, with a key to 
European species and notes on nomenclature and distribution. Vestnik zoologii, 41(5), 405–421.
Krivosheina, N.P., & F. Menzel, 1998. The Palaearctic species of the genus Sylvicola Harris, 1776 
(Diptera, Anisopodidae). - Beiträge zur Entomologie 48(1): 201-217.
MacGowan, I. & Okamoto, T. (2013) New species of Lonchaeidae (Diptera: Schizophora) from Japan 
and a re-evaluation of genus Setisquamalonchaea Morge. Entomological Science, 16, 196–202.
Merz, B. (1994) Diptera, Tephritidae. Insecta Helvetica Fauna, Vol. 10: 198 pp.
Morge G. 1967: Die Lonchaeidae und Pallopteridae Österreichs und der angrenzenden Gebiete. 2. 
Teil. Die Pallopteridae. Naturkundliches Jahrbuch der Stadt Linz 13: 141-212.
Munari, L. 2011. The Euro-mediterranean Canacidae s.l. (including Tethinidae): keys and remarks to 
genera and species (Insecta, Diptera). – Bollettino del Museo civico di Storia Naturale di Venezia 62: 
55-86.
Oosterbroek P. (2006) The European Families of the Diptera. KNNV Publishing, Utrecht, 205 pp.
Parent, O. (1938) Diptères Dolichopodidae. Faune de France, 35, 1–720.
Peris, S.V., González-Mora, D. & Mingo, E. (1994) Los Heteronychiina de la Península Ibérica: 
Introducción. Los géneros Notoecus Stein, 1924 y Discachaeta Enderlein, 1928 (Diptera, 
Sarcophagidae). Boletín de la Real Sociedad Española de Historia Natural (Sección Biológica), 91, 
155–160.
Pollet M. 1990. Phenetic and ecological relationships between species of the subgenus Hercostomus 
(Gymnopternus) in western Europe with the description of two new species (Diptera, 
Dolichopodidae). – Systematic Entomology, 15 (3): 359-382.
Portillo Rubio, M., 2002. Diptera Tabanidae. - Fauna Iberica 18: 1-309.
Rohá?ek J. 2006: A monograph of Palaearctic Anthomyzidae (Diptera) Part 1. ?asopis Slezského 
zemského muzea Opava (A), 55 (suppl.1): 1-328.
Rozkošný R. (1982) A Biosystematic study of the European Stratiomyidae (Diptera). Vol 1. W. Junk, 
The Hague, Boston, London, 401 pp.
Rozkošný R. (1983) A Biosystematic study of the European Stratiomyidae (Diptera). Vol. 2. W. Junk, 
The Hague, Boston, London, 431 pp.
Sack, P. (1933) Nemestrinidae In: Lindner, E. (Ed.), Die Fliegen der Paläarktischen Region. Band IV. E. 
Schweizerbartische Verlagsbuchhandlung, Stuttgart, 4 (1), pp. 1–42.
Sack, P. 1936. Cyrtidae (Acroceridae). In: Lindner, E., (ed.), Die Fliegen der paläarktischen Region, 
Band IV(1), Teil 21, 36 pp., 3 Tafeln. Schweizerbart, Stuttgart.
Shamshev, I. Grootaert, P. & Kustov, S. (2015) New data on the genus Hybos Meigen (Diptera: 
Hybotidae) from the Palaearctic Region. Zootaxa, 3936, 451–484.
Shatalkin, A.I. 2000. Keys to the Palaearctic Flies of the Family Lauxaniidae (Diptera). Zoologicheskie 
Issledovania, 5: 1–102, Fig. 1–211. Moscow.
Šifner F. (1995) Druhy ?eledi Scathophagidae (Diptera) pražských chrán?ných území, ?eské republiky 
a druhy rodu Norellisoma Wahlgren Palearktické oblasti. Species of the family Scathophagidae 
(Diptera) of the Prague protected localities, of the Czech Republic, and species of the genus 
Norellisoma Wahlgren of the Palaearctic region. Bohemia centralis, 24: 89-128, 35 figs, 64 refs. (In 
Czech; Engl. summ.).
Šifner F. (2008) A catalogue of the Scathophagidae (Diptera) of the Palaearctic region, with notes on 
their taxonomy and faunistics. Acta Entomologica Musei Nationalis Pragae 48(1): 111-196.
Speight MCD, Sarthou J-P (2017) StN keys for the identification of the European species of various 
genera of Syrphidae 2017. Syrph the Net, the database of European Syrphidae (Diptera), Vol. 99. 
Syrph the Net publications, Dublin, 139 pp.
Speight, M.C.D. & Goeldlin de Tiefenau, P. (1990) Keys to distinguish Platycheirus angustipes, 
P.europaeus, P.occultus and P.ramsarensis (Dipt., Syrphidae) from other clypeatus group species 
known in Europe. Dipterists Digest, 5: 5-18.
Stubbs, A.E. 1993. Provisional atlas of the ptychopterid craneflies (Diptera, Ptychopteridae) of Britain 
and Ireland. Biological Records Centre, Institute of Ecology, Huntingdon, 34 pp.
Theodor O.  & Oldroyd H. (1964) Hippoboscidae. In: Lindner, E. (ed.) Die Fliegen der Palaearktischen 
Region - 12, Schweizerbart, Stuttgart, Germany, pp. 1-70.
Tschorsnig H.-P. & Herting B. 1994. Die Raupenfliegen (Diptera: Tachinidae) Mitteleuropas: 
Bestimmungstabelles und Angaben zur Verbreitung und Ökologie der einzelnen Arten. Stuttgarter 
Beiträge zur Naturkunde, Serie A, No. 506, pp. 1–170. Online authorized version of English 
translation by Rayner R. & Raper C. “Tschorsnig H.-P. & Herting B. 2001. The Tachinids (Diptera: 
Tachinidae) of Central Europe: Identification keys for the species and data on distribution and 
ecology“. https://tachinidae.org.uk/blog/?page_id=156
Vaillant F. (1972) Psychodidae–Psychodinae. In: Lindner E (Ed.) Die Fliegen der Palearktischen 
Region. Lieferung 291. E. Schweizerbart‘sche Verlagsbuchhandlung, Stuttgart, 49–78.
Vala, J.-C. 1989. Diptères Sciomyzidae euro-méditerranéens. Faune de France 72, 302 pp, 9 plates.
Veen, M. van, 1984. De blaaskopvliegen en roofvliegen van Nederland en België. Vijfde gewijzigde 
druk. Jeugdbondsuitgeverij, 's-Graveland.
Wang Xinli 1988. Bestimmungstabelle der westpaläarktischen Chamaepsila-Arten (Diptera: Psilidae). 
Stuttgarter Beiträge zur Naturkunde, Ser. A. Nr. 417: 1–13.
Zatwarnicki, T. & Mathis, W.N. (2007) A revision of the Palearctic species of the shore-fly genus 
Discomyza Meigen (Diptera: Ephydridae). Insect Systematics and Evolution, 38, 241–266.
Zumpt, F. (1956): 64i Calliphoridae. — In Lindner: Die Fliegen der Palaearktischen Region, Stuttgart, 
8: 1-140.
Zwick, P. (1992) Notes on the Spanish Net-Winged Midges (Diptera: Blephariceridae), with 
descriptions of two new species. - Miscelánea Zoológica, Barcelona, 15: 147-163.
