# Supplementary material for: The InBIO Barcoding Initiative Database: DNA barcodes of Portuguese Diptera 01
Source: Biodivers Data J. 2020 Mar 20;8:e49985. doi: 10.3897/BDJ.8.e49985 (PMC7101446; doi:10.3897/BDJ.8.e49985)
Supplement: Supplementary material 2 — IBI- Diptera 01 library - Specimen details [file bdj-08-e49985-s002.txt]

processid	sampleid	recordID	catalognum	fieldnum	institution_storing	collection_code	bin_uri	phylum_taxID	phylum_name	class_taxID	class_name	order_taxID	order_name	family_taxID	family_name	subfamily_taxID	subfamily_name	genus_taxID	genus_name	species_taxID	species_name	subspecies_taxID	subspecies_name	identification_provided_by	identification_method	tax_note	voucher_status	tissue_type	collection_event_id	collectors	collectiondate_start	collectiondate_end	collectiontime	collection_note	site_code	sampling_protocol	lifestage	sex	reproduction	habitat	associated_specimens	associated_taxa	extrainfo	notes	lat	lon	coord_source	coord_accuracy	elev
IBIDP001-19	INV00176	9796824	INV00176	INV00176	Research Center in Biodiversity and Genetic Resources		BOLD:AAA8931	20	Arthropoda	82	Insecta	127	Diptera	1786	Calliphoridae	5870	Calliphorinae	5775	Calliphora	29842	Calliphora vomitoria			Rui Andrade	Morphology		Vouchered:Registered Collection	Leg		Rui Andrade							Adult								41.7664	-6.90234			890
IBIDP006-19	INV00551	9796829	INV00551	INV00551	Research Center in Biodiversity and Genetic Resources		BOLD:ABX9294	20	Arthropoda	82	Insecta	127	Diptera	27987	Anthomyiidae	237151	Anthomyiinae	172015	Anthomyia	482218	Anthomyia imbrida				BOLD ID Engine		Vouchered:Registered Collection	Leg		J. M. Grosso-Silva & Rui Andrade							Adult								41.2879	-6.87393			193
IBIDP011-19	INV00970	9796834	INV00970	INV00970	Research Center in Biodiversity and Genetic Resources		BOLD:ABY1201	20	Arthropoda	82	Insecta	127	Diptera	565	Heleomyzidae	407143	Suilliinae	2416	Suillia	482221	Suillia variegata				BOLD ID Engine		Vouchered:Registered Collection	Leg		J. M. Grosso-Silva & Rui Andrade							Adult								41.2879	-6.87393			193
IBIDP013-19	INV01283	9796836	INV01283	INV01283	Research Center in Biodiversity and Genetic Resources		BOLD:ACD8518	20	Arthropoda	82	Insecta	127	Diptera	214189	Hybotidae	456979	Hybotinae	453822	Hybos	483349	Hybos culiciformis			Ana Rita Goncalves	Morphology		Vouchered:Registered Collection	Leg		Sonia Ferreira, Martin Corley, Ana Rita Goncalves							Adult								40.3145	-7.55821
IBIDP014-19	INV01808	9796837	INV01808	C9	Research Center in Biodiversity and Genetic Resources		BOLD:ACD8518	20	Arthropoda	82	Insecta	127	Diptera	214189	Hybotidae	456979	Hybotinae	453822	Hybos	483349	Hybos culiciformis			Rui Andrade	Morphology		Vouchered:Registered Collection	Leg		Martin Corley, Rui Andrade							Adult								41.7664	-6.90234			890
IBIDP016-19	INV01910	9796839	INV01910	D1	Research Center in Biodiversity and Genetic Resources		BOLD:AAY9892	20	Arthropoda	82	Insecta	127	Diptera	1823	Syrphidae	5919	Eristalinae	7844	Eristalis	495147	Eristalis similis			Rui Andrade	Morphology		Vouchered:Registered Collection	Leg		Martin Corley, Rui Andrade							Adult								41.4979	-6.53886
IBIDP018-19	INV01920	9796841	INV01920	E1	Research Center in Biodiversity and Genetic Resources		BOLD:AAB6579	20	Arthropoda	82	Insecta	127	Diptera	1786	Calliphoridae	5870	Calliphorinae	5775	Calliphora	26221	Calliphora vicina			Rui Andrade	Morphology		Vouchered:Registered Collection	Leg		Martin Corley, Rui Andrade							Adult								41.4248	-6.30841			600
IBIDP023-19	INV02883	9796846	INV02883	INV02883	Research Center in Biodiversity and Genetic Resources		BOLD:AAD0853	20	Arthropoda	82	Insecta	127	Diptera	579	Scathophagidae	237257	Scathophaginae	2228	Scathophaga	14380	Scathophaga stercoraria			Rui Andrade	Morphology		Vouchered:Registered Collection	Leg		Sonia Ferreira, Martin Corley, Rui Andrade							Adult	M							42.0028	-8.16913			811
IBIDP028-19	INV02952	9796851	INV02952	INV02952	Research Center in Biodiversity and Genetic Resources		BOLD:ABX4821	20	Arthropoda	82	Insecta	127	Diptera	104844	Ulidiidae	110898	Ulidiinae	285174	Ulidia	470667	Ulidia apicalis			Rui Andrade	Morphology		Vouchered:Registered Collection	Leg		Sonia Ferreira, Martin Corley, Rui Andrade							Adult								41.4248	-6.30841			600
IBIDP031-19	INV04153	9796854	INV04153	INV04153	Research Center in Biodiversity and Genetic Resources		BOLD:ADS0144	20	Arthropoda	82	Insecta	127	Diptera	1823	Syrphidae	5919	Eristalinae	7955	Milesia	908889	Milesia crabroniformis			Sonia AF Ferreira	Morphology		Vouchered:Registered Collection	Leg		Joana Pauperio, Sonia Ferreira							Adult								41.3283	-8.67276			100
IBIDP032-19	INV04643	9796855	INV04643	INV04643	Research Center in Biodiversity and Genetic Resources		BOLD:AAG3698	20	Arthropoda	82	Insecta	127	Diptera	677	Stratiomyidae	447592	Hermetiinae	176373	Hermetia	176374	Hermetia illucens			Rui Andrade	Morphology		Vouchered:Registered Collection	Leg									Adult
IBIDP034-19	INV04902	9796857	INV04902	INV04902	Research Center in Biodiversity and Genetic Resources		BOLD:AAG1996	20	Arthropoda	82	Insecta	127	Diptera	265814	Anisopodidae	393890	Anisopodinae	350373	Sylvicola	374075	Sylvicola cinctus			Rui Andrade	Morphology		Vouchered:Registered Collection	Leg		Rui Andrade							Adult								41.1763	-8.48059
IBIDP035-19	INV04905	9796858	INV04905	INV04905	Research Center in Biodiversity and Genetic Resources		BOLD:ACA9834	20	Arthropoda	82	Insecta	127	Diptera	627	Tachinidae	156901	Tachininae	469641	Eloceria	469642	Eloceria delecta			Rui Andrade	Morphology		Vouchered:Registered Collection	Leg		Rui Andrade							Adult								41.1763	-8.48059
IBIDP036-19	INV04906	9796859	INV04906	INV04906	Research Center in Biodiversity and Genetic Resources		BOLD:ADP2209	20	Arthropoda	82	Insecta	127	Diptera	1717	Drosophilidae	467362	Steganinae	165099	Phortica	165837	Phortica variegata			Rui Andrade	Morphology		Vouchered:Registered Collection	Leg		Rui Andrade							Adult								41.1763	-8.48059
IBIDP040-19	INV04912	9796863	INV04912	INV04912	Research Center in Biodiversity and Genetic Resources		BOLD:ACL5309	20	Arthropoda	82	Insecta	127	Diptera	1823	Syrphidae	5919	Eristalinae	193524	Eristalinus	384782	Eristalinus taeniops			Rui Andrade	Morphology		Vouchered:Registered Collection	Leg		Rui Andrade							Adult								40.7138	-8.58591
IBIDP042-19	INV04914	9796865	INV04914	INV04914	Research Center in Biodiversity and Genetic Resources		BOLD:AAI6747	20	Arthropoda	82	Insecta	127	Diptera	1823	Syrphidae	5919	Eristalinae	7963	Helophilus	30751	Helophilus pendulus			Rui Andrade	Morphology		Vouchered:Registered Collection	Leg		Rui Andrade							Adult								40.7138	-8.58591
IBIDP043-19	INV04915	9796866	INV04915	INV04915	Research Center in Biodiversity and Genetic Resources		BOLD:AAY9892	20	Arthropoda	82	Insecta	127	Diptera	1823	Syrphidae	5919	Eristalinae	7844	Eristalis	495147	Eristalis similis			Rui Andrade	Morphology		Vouchered:Registered Collection	Leg		Rui Andrade							Adult								40.7138	-8.58591
IBIDP044-19	INV04916	9796867	INV04916	INV04916	Research Center in Biodiversity and Genetic Resources		BOLD:AAB0391	20	Arthropoda	82	Insecta	127	Diptera	1823	Syrphidae	5919	Eristalinae	7844	Eristalis	30752	Eristalis tenax			Rui Andrade	Morphology		Vouchered:Registered Collection	Leg		Rui Andrade							Adult								40.7138	-8.58591
IBIDP046-19	INV04919	9796869	INV04919	INV04919	Research Center in Biodiversity and Genetic Resources		BOLD:ABV4895	20	Arthropoda	82	Insecta	127	Diptera	523	Muscidae	237252	Mydaeinae	261949	Graphomya	406804	Graphomya maculata			Rui Andrade	Morphology		Vouchered:Registered Collection	Leg		Rui Andrade							Adult								40.7138	-8.58591
IBIDP048-19	INV04922	9796871	INV04922	INV04922	Research Center in Biodiversity and Genetic Resources		BOLD:AAH3032	20	Arthropoda	82	Insecta	127	Diptera	523	Muscidae	2222	Muscinae	212062	Neomyia	546372	Neomyia cornicina			Rui Andrade	Morphology		Vouchered:Registered Collection	Leg		Rui Andrade							Adult								40.7138	-8.58591
IBIDP050-19	INV04925	9796873	INV04925	INV04925	Research Center in Biodiversity and Genetic Resources		BOLD:ABU9940	20	Arthropoda	82	Insecta	127	Diptera	677	Stratiomyidae	406811	Sarginae	316639	Chloromyia	316640	Chloromyia formosa			Rui Andrade	Morphology		Vouchered:Registered Collection	Leg		Rui Andrade							Adult								40.7138	-8.58591
IBIDP052-19	INV04928	9796875	INV04928	INV04928	Research Center in Biodiversity and Genetic Resources		BOLD:AAB5609	20	Arthropoda	82	Insecta	127	Diptera	523	Muscidae	82773	Coenosiinae	82774	Coenosia	199763	Coenosia tigrina			Rui Andrade	Morphology		Vouchered:Registered Collection	Leg		Rui Andrade							Adult								40.7138	-8.58591
IBIDP058-19	INV04938	9796881	INV04938	INV04938	Research Center in Biodiversity and Genetic Resources		BOLD:ACP5225	20	Arthropoda	82	Insecta	127	Diptera	166663	Dolichopodidae	456924	Sympycninae	166721	Campsicnemus	166726	Campsicnemus scambus			Rui Andrade	Morphology		Vouchered:Registered Collection	Leg		Rui Andrade							Adult								40.7138	-8.58591
IBIDP059-19	INV04940	9796882	INV04940	INV04940	Research Center in Biodiversity and Genetic Resources		BOLD:AAB8817	20	Arthropoda	82	Insecta	127	Diptera	523	Muscidae	406805	Azeliinae	103851	Muscina	199775	Muscina levida			Rui Andrade	Morphology		Vouchered:Registered Collection	Leg		Rui Andrade							Adult								40.7138	-8.58591
IBIDP060-19	INV04941	9796883	INV04941	INV04941	Research Center in Biodiversity and Genetic Resources		BOLD:AAG1714	20	Arthropoda	82	Insecta	127	Diptera	523	Muscidae	406805	Azeliinae	103851	Muscina	482212	Muscina pascuorum			Rui Andrade	Morphology		Vouchered:Registered Collection	Leg		Rui Andrade							Adult								40.7138	-8.58591
IBIDP061-19	INV04942	9796884	INV04942	INV04942	Research Center in Biodiversity and Genetic Resources		BOLD:ACD2824	20	Arthropoda	82	Insecta	127	Diptera	483464	Opetiidae			483465	Opetia	483466	Opetia nigra			Rui Andrade	Morphology		Vouchered:Registered Collection	Leg		Rui Andrade							Adult								41.3212	-8.73238
IBIDP063-19	INV04944	9796886	INV04944	INV04944	Research Center in Biodiversity and Genetic Resources		BOLD:ADR8193	20	Arthropoda	82	Insecta	127	Diptera	639	Bombyliidae	111547	Anthracinae	2281	Anthrax	467365	Anthrax anthrax			Rui Andrade	Morphology		Vouchered:Registered Collection	Leg		Rui Andrade							Adult								41.1532	-8.64273
IBIDP068-19	INV04953	9796891	INV04953	INV04953	Research Center in Biodiversity and Genetic Resources		BOLD:AAG1210	20	Arthropoda	82	Insecta	127	Diptera	270848	Opomyzidae			453926	Opomyza	598060	Opomyza petrei			Rui Andrade	Morphology		Vouchered:Registered Collection	Leg		Rui Andrade							Adult								41.3212	-8.73238
IBIDP071-19	INV04963	9796894	INV04963	INV04963	Research Center in Biodiversity and Genetic Resources		BOLD:ADQ8445	20	Arthropoda	82	Insecta	127	Diptera	1823	Syrphidae	5919	Eristalinae	344266	Myathropa	344267	Myathropa florea			Rui Andrade	Morphology		Vouchered:Registered Collection	Leg		Rui Andrade							Adult								41.3212	-8.73238
IBIDP072-19	INV04964	9796895	INV04964	INV04964	Research Center in Biodiversity and Genetic Resources		BOLD:AAY2766	20	Arthropoda	82	Insecta	127	Diptera	523	Muscidae	2222	Muscinae	199719	Polietes	453950	Polietes meridionalis			Rui Andrade	Morphology		Vouchered:Registered Collection	Leg		Rui Andrade							Adult								41.2789	-7.89731
IBIDP075-19	INV04968	9796898	INV04968	INV04968	Research Center in Biodiversity and Genetic Resources		BOLD:ACP3222	20	Arthropoda	82	Insecta	127	Diptera	523	Muscidae	82773	Coenosiinae	82774	Coenosia	677262	Coenosia atra			Rui Andrade	Morphology		Vouchered:Registered Collection	Leg		Rui Andrade							Adult								41.3743	-7.80658
IBIDP076-19	INV04969	9796899	INV04969	INV04969	Research Center in Biodiversity and Genetic Resources		BOLD:ABW5574	20	Arthropoda	82	Insecta	127	Diptera	523	Muscidae	82773	Coenosiinae	228499	Schoenomyza	228501	Schoenomyza litorella			Rui Andrade	Morphology		Vouchered:Registered Collection	Leg		Rui Andrade							Adult								41.3743	-7.80658
IBIDP086-19	INV04994	9796909	INV04994	INV04994	Research Center in Biodiversity and Genetic Resources		BOLD:ACB6675	20	Arthropoda	82	Insecta	127	Diptera	183621	Chloropidae	237207	Chloropinae	469882	Cryptonevra	469883	Cryptonevra flavitarsis			Rui Andrade	Morphology		Vouchered:Registered Collection	Leg		Rui Andrade							Adult								41.4712	-8.77422
IBIDP089-19	INV05004	9796912	INV05004	INV05004	Research Center in Biodiversity and Genetic Resources		BOLD:ACB5604	20	Arthropoda	82	Insecta	127	Diptera	80172	Sciomyzidae	406802	Sciomyzinae	350366	Pherbellia	468398	Pherbellia cinerella			Rui Andrade	Morphology		Vouchered:Registered Collection	Leg		Rui Andrade							Adult								41.5047	-8.71961
IBIDP091-19	INV05007	9796914	INV05007	INV05007	Research Center in Biodiversity and Genetic Resources		BOLD:ABA8670	20	Arthropoda	82	Insecta	127	Diptera	309464	Canacidae	746370	Tethininae	406578	Tethina	406579	Tethina illota			Rui Andrade	Morphology		Vouchered:Registered Collection	Leg		Rui Andrade							Adult								41.4712	-8.77422
IBIDP092-19	INV05008	9796915	INV05008	INV05008	Research Center in Biodiversity and Genetic Resources		BOLD:ABX6432	20	Arthropoda	82	Insecta	127	Diptera	1786	Calliphoridae	5774	Chrysomyinae	7815	Chrysomya	30611	Chrysomya albiceps			Rui Andrade	Morphology		Vouchered:Registered Collection	Leg		Rui Andrade							Adult								40.723	-8.57239
IBIDP096-19	INV05015	9796919	INV05015	INV05015	Research Center in Biodiversity and Genetic Resources		BOLD:AAF6582	20	Arthropoda	82	Insecta	127	Diptera	523	Muscidae	406805	Azeliinae	103851	Muscina	103852	Muscina stabulans			Rui Andrade	Morphology		Vouchered:Registered Collection	Leg		Rui Andrade							Adult								41.1496	-8.6266
IBIDP097-19	INV05016	9796920	INV05016	INV05016	Research Center in Biodiversity and Genetic Resources		BOLD:ADS0144	20	Arthropoda	82	Insecta	127	Diptera	1823	Syrphidae	5919	Eristalinae	7955	Milesia	908889	Milesia crabroniformis			Rui Andrade	Morphology		Vouchered:Registered Collection	Leg		Rui Andrade							Adult								40.723	-8.57239
IBIDP100-19	INV05021	9796923	INV05021	INV05021	Research Center in Biodiversity and Genetic Resources		BOLD:AAJ0402	20	Arthropoda	82	Insecta	127	Diptera	1823	Syrphidae	5919	Eristalinae	7845	Ferdinandea	30769	Ferdinandea cuprea			Rui Andrade	Morphology		Vouchered:Registered Collection	Leg		Rui Andrade							Adult								41.1763	-8.48059
IBIDP101-19	INV05022	9796924	INV05022	INV05022	Research Center in Biodiversity and Genetic Resources		BOLD:ABX0213	20	Arthropoda	82	Insecta	127	Diptera	523	Muscidae	82773	Coenosiinae	716203	Orchisia	716204	Orchisia costata			Rui Andrade	Morphology		Vouchered:Registered Collection	Leg		Rui Andrade							Adult								41.1763	-8.48059
IBIDP102-19	INV05024	9796925	INV05024	INV05024	Research Center in Biodiversity and Genetic Resources		BOLD:ADR6909	20	Arthropoda	82	Insecta	127	Diptera	80172	Sciomyzidae	406802	Sciomyzinae	483361	Ilione	521414	Ilione trifaria			Rui Andrade	Morphology		Vouchered:Registered Collection	Leg		Rui Andrade							Adult								41.1763	-8.48059
IBIDP103-19	INV05025	9796926	INV05025	INV05025	Research Center in Biodiversity and Genetic Resources		BOLD:AAZ5387	20	Arthropoda	82	Insecta	127	Diptera	1823	Syrphidae	5919	Eristalinae	193524	Eristalinus	384781	Eristalinus sepulchralis			Rui Andrade	Morphology		Vouchered:Registered Collection	Leg		Rui Andrade							Adult								40.723	-8.57239
IBIDP107-19	INV05036	9796930	INV05036	INV05036	Research Center in Biodiversity and Genetic Resources		BOLD:AAA8931	20	Arthropoda	82	Insecta	127	Diptera	1786	Calliphoridae	5870	Calliphorinae	5775	Calliphora	29842	Calliphora vomitoria			Rui Andrade	Morphology		Vouchered:Registered Collection	Leg		Rui Andrade							Adult								41.362	-6.91626
IBIDP111-19	INV05046	9796934	INV05046	INV05046	Research Center in Biodiversity and Genetic Resources		BOLD:ACD9481	20	Arthropoda	82	Insecta	127	Diptera	627	Tachinidae	123427	Dexiinae	284749	Periscepsia	499356	Periscepsia carbonaria			Rui Andrade	Morphology		Vouchered:Registered Collection	Leg		Rui Andrade							Adult								41.306	-6.97851
IBIDP128-19	INV05084	9796951	INV05084	INV05084	Research Center in Biodiversity and Genetic Resources		BOLD:ADR6909	20	Arthropoda	82	Insecta	127	Diptera	80172	Sciomyzidae	406802	Sciomyzinae	483361	Ilione	521414	Ilione trifaria			Rui Andrade	Morphology		Vouchered:Registered Collection	Leg		Rui Andrade							Adult								41.5804	-6.91064
IBIDP131-19	INV05090	9796954	INV05090	INV05090	Research Center in Biodiversity and Genetic Resources		BOLD:ACP3222	20	Arthropoda	82	Insecta	127	Diptera	523	Muscidae	82773	Coenosiinae	82774	Coenosia	677262	Coenosia atra			Rui Andrade	Morphology		Vouchered:Registered Collection	Leg		Rui Andrade							Adult								41.4957	-6.78345
IBIDP132-19	INV05097	9796955	INV05097	INV05097	Research Center in Biodiversity and Genetic Resources		BOLD:AAC6291	20	Arthropoda	82	Insecta	127	Diptera	1823	Syrphidae	5919	Eristalinae	7840	Syritta	30788	Syritta pipiens			Rui Andrade	Morphology		Vouchered:Registered Collection	Leg		Rui Andrade							Adult								41.5804	-6.91064
IBIDP133-19	INV05104	9796956	INV05104	INV05104	Research Center in Biodiversity and Genetic Resources		BOLD:AAG6762	20	Arthropoda	82	Insecta	127	Diptera	1823	Syrphidae	5919	Eristalinae	7951	Chalcosyrphus	30754	Chalcosyrphus nemorum			Rui Andrade	Morphology		Vouchered:Registered Collection	Leg		Rui Andrade							Adult								40.7138	-8.58591
IBIDP137-19	INV05111	9796960	INV05111	INV05111	Research Center in Biodiversity and Genetic Resources		BOLD:AAU6726	20	Arthropoda	82	Insecta	127	Diptera	627	Tachinidae	156901	Tachininae	284447	Microphthalma	469689	Microphthalma europaea			Rui Andrade	Morphology		Vouchered:Registered Collection	Leg		Rui Andrade							Adult								41.1763	-8.48059
IBIDP146-19	INV01287	9844134	INV01287	INV01287	Research Center in Biodiversity and Genetic Resources		BOLD:ADV6563	20	Arthropoda	82	Insecta	127	Diptera	80172	Sciomyzidae	406802	Sciomyzinae	468321	Euthycera	913999	Euthycera alaris			Ana Rita Goncalves	Morphology		Vouchered:Registered Collection	Leg		Sonia Ferreira, Martin Corley, Ana Rita Goncalves							Adult								40.3145	-7.55821
IBIDP148-19	INV04918	9844136	INV04918	INV04918	Research Center in Biodiversity and Genetic Resources		BOLD:ADT6256	20	Arthropoda	82	Insecta	127	Diptera	523	Muscidae	82773	Coenosiinae	396294	Lispocephala	715909	Lispocephala miki			Rui Andrade	Morphology		Vouchered:Registered Collection	Leg		Rui Andrade							Adult								40.7138	-8.58591
IBIDP151-19	INV04951	9844139	INV04951	INV04951	Research Center in Biodiversity and Genetic Resources		BOLD:ADU1899	20	Arthropoda	82	Insecta	127	Diptera	639	Bombyliidae	111547	Anthracinae	323341	Exhyalanthrax	914002	Exhyalanthrax afer			Rui Andrade	Morphology		Vouchered:Registered Collection	Leg		Rui Andrade							Adult								41.3212	-8.73238
IBIDP152-19	INV04955	9844140	INV04955	INV04955	Research Center in Biodiversity and Genetic Resources		BOLD:ACP6247	20	Arthropoda	82	Insecta	127	Diptera	183621	Chloropidae	237207	Chloropinae	914003	Camarota	914004	Camarota curvipennis			Rui Andrade	Morphology		Vouchered:Registered Collection	Leg		Rui Andrade							Adult								41.3212	-8.73238
IBIDP158-19	INV04990	9844146	INV04990	INV04990	Research Center in Biodiversity and Genetic Resources		BOLD:ADU0665	20	Arthropoda	82	Insecta	127	Diptera	183621	Chloropidae	256297	Oscinellinae	256316	Elachiptera	914009	Elachiptera bimaculata			Rui Andrade	Morphology		Vouchered:Registered Collection	Leg		Rui Andrade							Adult								41.4712	-8.77422
IBIDP161-19	INV04995	9844149	INV04995	INV04995	Research Center in Biodiversity and Genetic Resources		BOLD:ADT0044	20	Arthropoda	82	Insecta	127	Diptera	309464	Canacidae	746369	Canacinae	237163	Canace	237164	Canace nasica			Rui Andrade	Morphology		Vouchered:Registered Collection	Leg		Rui Andrade							Adult								41.4712	-8.77422
IBIDP168-19	INV05031	9844156	INV05031	PT_S050 Branco	Research Center in Biodiversity and Genetic Resources		BOLD:ADU4073	20	Arthropoda	82	Insecta	127	Diptera	80172	Sciomyzidae	406802	Sciomyzinae	468321	Euthycera	914013	Euthycera cribrata			Rui Andrade	Morphology		Vouchered:Registered Collection	Leg		Rui Andrade							Adult								41.3001	-6.89495
IBIDP172-19	INV05066	9844160	INV05066	INV05066	Research Center in Biodiversity and Genetic Resources		BOLD:ADS5309	20	Arthropoda	82	Insecta	127	Diptera	270845	Diastatidae	746153	Diastatinae	270846	Diastata	914015	Diastata adusta			Rui Andrade	Morphology		Vouchered:Registered Collection	Leg		Rui Andrade							Adult								40.7138	-8.58591
IBIDP177-19	INV05093	9844165	INV05093	INV05093	Research Center in Biodiversity and Genetic Resources		BOLD:ACS5395	20	Arthropoda	82	Insecta	127	Diptera	183623	Psychodidae	330398	Psychodinae	394364	Clogmia	394379	Clogmia albipunctata			Rui Andrade	Morphology		Vouchered:Registered Collection	Leg		Rui Andrade							Adult								41.5388	-6.96116
IBIDP374-19	INV07368	10461386	INV07368	INV07368	Research Center in Biodiversity and Genetic Resources		BOLD:ADU0581	20	Arthropoda	82	Insecta	127	Diptera	183621	Chloropidae	256297	Oscinellinae	256316	Elachiptera	914016	Elachiptera megaspis			Rui Andrade	Morphology		Vouchered:Registered Collection	Leg		Rui Andrade							Adult								41.4249	-6.30817
IBIDP376-19	INV07371	10461388	INV07371	INV07371	Research Center in Biodiversity and Genetic Resources		BOLD:ADZ0489	20	Arthropoda	82	Insecta	127	Diptera	465	Tabanidae	194583	Chrysopsinae	2206	Chrysops	258457	Chrysops caecutiens			Rui Andrade	Morphology		Vouchered:Registered Collection	Leg		Rui Andrade							Adult								41.9425	-6.76418
IBIDP378-19	INV07375	10461390	INV07375	INV07375	Research Center in Biodiversity and Genetic Resources		BOLD:ABU9940	20	Arthropoda	82	Insecta	127	Diptera	677	Stratiomyidae	406811	Sarginae	316639	Chloromyia	316640	Chloromyia formosa			Rui Andrade	Morphology		Vouchered:Registered Collection	Leg		Rui Andrade							Adult								41.4923	-6.52669
IBIDP379-19	INV07376	10461391	INV07376	INV07376	Research Center in Biodiversity and Genetic Resources		BOLD:ACL4518	20	Arthropoda	82	Insecta	127	Diptera	721	Ptychopteridae	310721	Ptychopterinae	183365	Ptychoptera	310722	Ptychoptera albimana			Rui Andrade	Morphology		Vouchered:Registered Collection	Leg		Rui Andrade							Adult								41.7644	-6.90171
IBIDP386-19	INV07391	10461398	INV07391	INV07391	Research Center in Biodiversity and Genetic Resources		BOLD:AAL1242	20	Arthropoda	82	Insecta	127	Diptera	1823	Syrphidae	5924	Syrphinae	94665	Dasysyrphus	200896	Dasysyrphus albostriatus			Rui Andrade	Morphology		Vouchered:Registered Collection	Leg		Rui Andrade							Adult								41.7644	-6.90171
IBIDP391-19	INV07407	10461403	INV07407	INV07407	Research Center in Biodiversity and Genetic Resources		BOLD:ADF9805	20	Arthropoda	82	Insecta	127	Diptera	693	Asilidae	447659	Dasypogoninae	769004	Molobratia	769166	Molobratia teutonus			Rui Andrade	Morphology		Vouchered:Registered Collection	Leg		Rui Andrade							Adult								41.727	-6.59131
IBIDP003-19	INV00518	9796826	INV00518	INV00518	Research Center in Biodiversity and Genetic Resources		BOLD:AAG7348	20	Arthropoda	82	Insecta	127	Diptera	104844	Ulidiidae	110871	Otitinae	110882	Myennis	110884	Myennis octopunctata				BOLD ID Engine		Vouchered:Registered Collection	Leg		J. M. Grosso-Silva							Adult								41.4551	-6.59213			353
IBIDP007-19	INV00555	9796830	INV00555	INV00555	Research Center in Biodiversity and Genetic Resources		BOLD:AAP8836	20	Arthropoda	82	Insecta	127	Diptera	27987	Anthomyiidae	237151	Anthomyiinae	483500	Subhylemyia	483501	Subhylemyia longula			Rui Andrade	Morphology		Vouchered:Registered Collection	Leg		J. M. Grosso-Silva & Rui Andrade							Adult								41.2879	-6.87393			193
IBIDP008-19	INV00560	9796831	INV00560	INV00560	Research Center in Biodiversity and Genetic Resources		BOLD:ACG5063	20	Arthropoda	82	Insecta	127	Diptera	1823	Syrphidae	5924	Syrphinae	6486	Paragus	31516	Paragus quadrifasciatus				BOLD ID Engine		Vouchered:Registered Collection	Leg		J. M. Grosso-Silva & Rui Andrade							Adult								41.2879	-6.87393			193
IBIDP010-19	INV00698	9796833	INV00698	INV00698	Research Center in Biodiversity and Genetic Resources		BOLD:AAC1709	20	Arthropoda	82	Insecta	127	Diptera	619	Sarcophagidae	127321	Sarcophaginae	2362	Sarcophaga	32624	Sarcophaga crassipalpis				BOLD ID Engine		Vouchered:Registered Collection	Leg		J. M. Grosso-Silva							Adult								41.1672	-8.60435			226
IBIDP012-19	INV01259	9796835	INV01259	INV01259	Research Center in Biodiversity and Genetic Resources		BOLD:AAG3698	20	Arthropoda	82	Insecta	127	Diptera	677	Stratiomyidae	447592	Hermetiinae	176373	Hermetia	176374	Hermetia illucens			Rui Andrade	Morphology		Vouchered:Registered Collection	Leg		J. M. Grosso-Silva							Adult								41.1672	-8.60435			226
IBIDP015-19	INV01909	9796838	INV01909	C10	Research Center in Biodiversity and Genetic Resources		BOLD:AAC6833	20	Arthropoda	82	Insecta	127	Diptera	1823	Syrphidae	5924	Syrphinae	199607	Episyrphus	199609	Episyrphus balteatus			Rui Andrade	Morphology		Vouchered:Registered Collection	Leg		Martin Corley, Rui Andrade							Adult								41.4979	-6.53886
IBIDP017-19	INV01912	9796840	INV01912	D3	Research Center in Biodiversity and Genetic Resources		BOLD:ACL5309	20	Arthropoda	82	Insecta	127	Diptera	1823	Syrphidae	5919	Eristalinae	193524	Eristalinus	384782	Eristalinus taeniops			Rui Andrade	Morphology		Vouchered:Registered Collection	Leg		Martin Corley, Rui Andrade							Adult								41.4979	-6.53886
IBIDP022-19	INV02245	9796845	INV02245	INV02245	Research Center in Biodiversity and Genetic Resources		BOLD:AAN3295	20	Arthropoda	82	Insecta	127	Diptera	627	Tachinidae	369809	Phasiinae	284325	Cylindromyia	296272	Cylindromyia bicolor			Ana Rita Goncalves	Morphology		Vouchered:Registered Collection	Leg		Sonia Ferreira, Martin Corley, Ana Rita Goncalves							Adult								40.3846	-7.7049
IBIDP024-19	INV02884	9796847	INV02884	INV02884	Research Center in Biodiversity and Genetic Resources		BOLD:AAA8931	20	Arthropoda	82	Insecta	127	Diptera	1786	Calliphoridae	5870	Calliphorinae	5775	Calliphora	29842	Calliphora vomitoria			Rui Andrade	Morphology		Vouchered:Registered Collection	Leg		Sonia Ferreira, Martin Corley, Rui Andrade							Adult								42.0028	-8.16913			811
IBIDP026-19	INV02914	9796849	INV02914	INV02914	Research Center in Biodiversity and Genetic Resources		BOLD:AAB0391	20	Arthropoda	82	Insecta	127	Diptera	1823	Syrphidae	5919	Eristalinae	7844	Eristalis	30752	Eristalis tenax			Rui Andrade	Morphology		Vouchered:Registered Collection	Leg		Sonia Ferreira, Martin Corley, Rui Andrade							Adult	F							41.2327	-7.07292
IBIDP027-19	INV02915	9796850	INV02915	INV02915	Research Center in Biodiversity and Genetic Resources		BOLD:AAA8223	20	Arthropoda	82	Insecta	127	Diptera	1823	Syrphidae	5919	Eristalinae	7844	Eristalis	48286	Eristalis arbustorum			Rui Andrade	Morphology		Vouchered:Registered Collection	Leg		Sonia Ferreira, Martin Corley, Rui Andrade							Adult	M							41.2327	-7.07292
IBIDP029-19	INV02961	9796852	INV02961	INV02961	Research Center in Biodiversity and Genetic Resources		BOLD:ABW5574	20	Arthropoda	82	Insecta	127	Diptera	523	Muscidae	82773	Coenosiinae	228499	Schoenomyza	228501	Schoenomyza litorella			Rui Andrade	Morphology		Vouchered:Registered Collection	Leg		Sonia Ferreira, Martin Corley, Rui Andrade							Adult								41.9792	-6.7938
IBIDP033-19	INV04900	9796856	INV04900	INV04900	Research Center in Biodiversity and Genetic Resources		BOLD:AAA7374	20	Arthropoda	82	Insecta	127	Diptera	1823	Syrphidae	5924	Syrphinae	6469	Sphaerophoria	30747	Sphaerophoria scripta			Rui Andrade	Morphology		Vouchered:Registered Collection	Leg		Rui Andrade							Adult								41.1763	-8.48059
IBIDP037-19	INV04907	9796860	INV04907	INV04907	Research Center in Biodiversity and Genetic Resources		BOLD:ABU9505	20	Arthropoda	82	Insecta	127	Diptera	166663	Dolichopodidae	279480	Sciapodinae	166669	Sciapus	166725	Sciapus platypterus			Rui Andrade	Morphology		Vouchered:Registered Collection	Leg		Rui Andrade							Adult								41.1763	-8.48059
IBIDP039-19	INV04911	9796862	INV04911	INV04911	Research Center in Biodiversity and Genetic Resources		BOLD:AAG4683	20	Arthropoda	82	Insecta	127	Diptera	1823	Syrphidae	5924	Syrphinae	6478	Platycheirus	386145	Platycheirus rosarum			Rui Andrade	Morphology		Vouchered:Registered Collection	Leg		Rui Andrade							Adult								40.7138	-8.58591
IBIDP041-19	INV04913	9796864	INV04913	INV04913	Research Center in Biodiversity and Genetic Resources		BOLD:AAD0853	20	Arthropoda	82	Insecta	127	Diptera	579	Scathophagidae	237257	Scathophaginae	2228	Scathophaga	14380	Scathophaga stercoraria			Rui Andrade	Morphology		Vouchered:Registered Collection	Leg		Rui Andrade							Adult								40.7138	-8.58591
IBIDP045-19	INV04917	9796868	INV04917	INV04917	Research Center in Biodiversity and Genetic Resources		BOLD:AAA8223	20	Arthropoda	82	Insecta	127	Diptera	1823	Syrphidae	5919	Eristalinae	7844	Eristalis	48286	Eristalis arbustorum			Rui Andrade	Morphology		Vouchered:Registered Collection	Leg		Rui Andrade							Adult								40.7138	-8.58591
IBIDP047-19	INV04921	9796870	INV04921	INV04921	Research Center in Biodiversity and Genetic Resources		BOLD:AAN3295	20	Arthropoda	82	Insecta	127	Diptera	627	Tachinidae	369809	Phasiinae	284325	Cylindromyia	296272	Cylindromyia bicolor			Rui Andrade	Morphology		Vouchered:Registered Collection	Leg		Rui Andrade							Adult								40.7138	-8.58591
IBIDP051-19	INV04927	9796874	INV04927	INV04927	Research Center in Biodiversity and Genetic Resources		BOLD:ACD1492	20	Arthropoda	82	Insecta	127	Diptera	627	Tachinidae	156901	Tachininae	453913	Zophomyia	453914	Zophomyia temula			Rui Andrade	Morphology		Vouchered:Registered Collection	Leg		Rui Andrade							Adult								40.7138	-8.58591
IBIDP053-19	INV04929	9796876	INV04929	INV04929	Research Center in Biodiversity and Genetic Resources		BOLD:ACD9536	20	Arthropoda	82	Insecta	127	Diptera	532925	Rhiniidae			405357	Stomorhina	453953	Stomorhina lunata			Rui Andrade	Morphology		Vouchered:Registered Collection	Leg		Rui Andrade							Adult								40.7138	-8.58591
IBIDP054-19	INV04931	9796877	INV04931	INV04931	Research Center in Biodiversity and Genetic Resources		BOLD:AAX8866	20	Arthropoda	82	Insecta	127	Diptera	176370	Platystomatidae	467508	Platystomatinae	181247	Rivellia	285173	Rivellia syngenesiae			Rui Andrade	Morphology		Vouchered:Registered Collection	Leg		Rui Andrade							Adult								40.7138	-8.58591
IBIDP055-19	INV04935	9796878	INV04935	INV04935	Research Center in Biodiversity and Genetic Resources		BOLD:ACI4790	20	Arthropoda	82	Insecta	127	Diptera	176367	Bibionidae	237159	Bibioninae	329915	Dilophus	453941	Dilophus febrilis			Rui Andrade	Morphology		Vouchered:Registered Collection	Leg		Rui Andrade							Adult								40.7138	-8.58591
IBIDP057-19	INV04937	9796880	INV04937	INV04937	Research Center in Biodiversity and Genetic Resources		BOLD:AAC6291	20	Arthropoda	82	Insecta	127	Diptera	1823	Syrphidae	5919	Eristalinae	7840	Syritta	30788	Syritta pipiens			Rui Andrade	Morphology		Vouchered:Registered Collection	Leg		Rui Andrade							Adult								40.7138	-8.58591
IBIDP066-19	INV04949	9796889	INV04949	INV04949	Research Center in Biodiversity and Genetic Resources		BOLD:AAG6862	20	Arthropoda	82	Insecta	127	Diptera	196937	Rhinophoridae			196938	Melanophora	196939	Melanophora roralis			Rui Andrade	Morphology		Vouchered:Registered Collection	Leg		Rui Andrade							Adult								41.3212	-8.73238
IBIDP073-19	INV04965	9796896	INV04965	INV04965	Research Center in Biodiversity and Genetic Resources		BOLD:AAQ3585	20	Arthropoda	82	Insecta	127	Diptera	1823	Syrphidae	5919	Eristalinae	7844	Eristalis	344232	Eristalis pertinax			Rui Andrade	Morphology		Vouchered:Registered Collection	Leg		Rui Andrade							Adult								41.2789	-7.89731
IBIDP074-19	INV04967	9796897	INV04967	INV04967	Research Center in Biodiversity and Genetic Resources		BOLD:AAN9512	20	Arthropoda	82	Insecta	127	Diptera	627	Tachinidae	156901	Tachininae	199712	Tachina	296286	Tachina magnicornis			Rui Andrade	Morphology		Vouchered:Registered Collection	Leg		Rui Andrade							Adult								41.3743	-7.80658
IBIDP077-19	INV04973	9796900	INV04973	INV04973	Research Center in Biodiversity and Genetic Resources		BOLD:AAG4663	20	Arthropoda	82	Insecta	127	Diptera	1823	Syrphidae	5919	Eristalinae	7840	Syritta	386026	Syritta flaviventris			Rui Andrade	Morphology		Vouchered:Registered Collection	Leg		Rui Andrade							Adult								40.7138	-8.58591
IBIDP079-19	INV04978	9796902	INV04978	INV04978	Research Center in Biodiversity and Genetic Resources		BOLD:ACB5910	20	Arthropoda	82	Insecta	127	Diptera	465	Tabanidae	194583	Chrysopsinae	2206	Chrysops	258458	Chrysops viduatus			Rui Andrade	Morphology		Vouchered:Registered Collection	Leg		Rui Andrade							Adult								40.7138	-8.58591
IBIDP080-19	INV04979	9796903	INV04979	INV04979	Research Center in Biodiversity and Genetic Resources		BOLD:AAH7785	20	Arthropoda	82	Insecta	127	Diptera	1823	Syrphidae	5919	Eristalinae	7842	Volucella	193506	Volucella zonaria			Rui Andrade	Morphology		Vouchered:Registered Collection	Leg		Rui Andrade							Adult								40.7138	-8.58591
IBIDP082-19	INV04985	9796905	INV04985	INV04985	Research Center in Biodiversity and Genetic Resources		BOLD:ACQ9578	20	Arthropoda	82	Insecta	127	Diptera	177374	Lonchaeidae	467453	Lonchaeinae	314379	Silba	908888	Silba fumosa			Rui Andrade	Morphology		Vouchered:Registered Collection	Leg		Rui Andrade							Adult								41.5119	-8.64917
IBIDP084-19	INV04987	9796907	INV04987	INV04987	Research Center in Biodiversity and Genetic Resources		BOLD:AAA6618	20	Arthropoda	82	Insecta	127	Diptera	1786	Calliphoridae	5932	Luciliinae	6457	Lucilia	26218	Lucilia sericata			Rui Andrade	Morphology		Vouchered:Registered Collection	Leg		Rui Andrade							Adult								41.5119	-8.64917
IBIDP085-19	INV04993	9796908	INV04993	INV04993	Research Center in Biodiversity and Genetic Resources		BOLD:ABA8686	20	Arthropoda	82	Insecta	127	Diptera	150892	Ephydridae	467408	Gymnomyzinae	341202	Hecamede	406560	Hecamede albicans			Rui Andrade	Morphology		Vouchered:Registered Collection	Leg		Rui Andrade							Adult								41.4712	-8.77422
IBIDP087-19	INV05001	9796910	INV05001	INV05001	Research Center in Biodiversity and Genetic Resources		BOLD:AAB6579	20	Arthropoda	82	Insecta	127	Diptera	1786	Calliphoridae	5870	Calliphorinae	5775	Calliphora	26221	Calliphora vicina			Rui Andrade	Morphology		Vouchered:Registered Collection	Leg		Rui Andrade							Adult								41.4712	-8.77422
IBIDP105-19	INV05027	9796928	INV05027	INV05027	Research Center in Biodiversity and Genetic Resources		BOLD:ABW4362	20	Arthropoda	82	Insecta	127	Diptera	627	Tachinidae	33562	Exoristinae	407117	Frontina	407118	Frontina laeta			Rui Andrade	Morphology		Vouchered:Registered Collection	Leg		Rui Andrade							Adult								40.7138	-8.58591
IBIDP106-19	INV05035	9796929	INV05035	INV05035	Research Center in Biodiversity and Genetic Resources		BOLD:AAG3698	20	Arthropoda	82	Insecta	127	Diptera	677	Stratiomyidae	447592	Hermetiinae	176373	Hermetia	176374	Hermetia illucens			Rui Andrade	Morphology		Vouchered:Registered Collection	Leg		Rui Andrade							Adult								41.3408	-6.95034
IBIDP112-19	INV05048	9796935	INV05048	INV05048	Research Center in Biodiversity and Genetic Resources		BOLD:AAA6618	20	Arthropoda	82	Insecta	127	Diptera	1786	Calliphoridae	5932	Luciliinae	6457	Lucilia	26218	Lucilia sericata			Rui Andrade	Morphology		Vouchered:Registered Collection	Leg		Rui Andrade							Adult								41.3828	-6.89737
IBIDP114-19	INV05053	9796937	INV05053	INV05053	Research Center in Biodiversity and Genetic Resources		BOLD:AAX3938	20	Arthropoda	82	Insecta	127	Diptera	627	Tachinidae	156901	Tachininae	359425	Mintho	359426	Mintho rufiventris			Rui Andrade	Morphology		Vouchered:Registered Collection	Leg		Rui Andrade							Adult								41.2994	-6.8809
IBIDP115-19	INV05054	9796938	INV05054	INV05054	Research Center in Biodiversity and Genetic Resources		BOLD:ACB3279	20	Arthropoda	82	Insecta	127	Diptera	523	Muscidae	258515	Phaoniinae	27996	Helina	106010	Helina evecta			Rui Andrade	Morphology		Vouchered:Registered Collection	Leg		Rui Andrade							Adult								41.3009	-6.892
IBIDP121-19	INV05070	9796944	INV05070	INV05070	Research Center in Biodiversity and Genetic Resources		BOLD:AAF2374	20	Arthropoda	82	Insecta	127	Diptera	1823	Syrphidae	5924	Syrphinae	6180	Scaeva	18596	Scaeva pyrastri			Rui Andrade	Morphology		Vouchered:Registered Collection	Leg		Rui Andrade							Adult								41.3356	-6.94717
IBIDP122-19	INV05071	9796945	INV05071	INV05071	Research Center in Biodiversity and Genetic Resources		BOLD:AAA8223	20	Arthropoda	82	Insecta	127	Diptera	1823	Syrphidae	5919	Eristalinae	7844	Eristalis	48286	Eristalis arbustorum			Rui Andrade	Morphology		Vouchered:Registered Collection	Leg		Rui Andrade							Adult								41.2994	-6.8809
IBIDP123-19	INV05072	9796946	INV05072	INV05072	Research Center in Biodiversity and Genetic Resources		BOLD:AAZ5387	20	Arthropoda	82	Insecta	127	Diptera	1823	Syrphidae	5919	Eristalinae	193524	Eristalinus	384781	Eristalinus sepulchralis			Rui Andrade	Morphology		Vouchered:Registered Collection	Leg		Rui Andrade							Adult								41.2994	-6.8809
IBIDP130-19	INV05087	9796953	INV05087	INV05087	Research Center in Biodiversity and Genetic Resources		BOLD:AAA6020	20	Arthropoda	82	Insecta	127	Diptera	523	Muscidae	2222	Muscinae	2220	Musca	25385	Musca domestica			Rui Andrade	Morphology		Vouchered:Registered Collection	Leg		Rui Andrade							Adult								41.5804	-6.91064
IBIDP134-19	INV05106	9796957	INV05106	INV05106	Research Center in Biodiversity and Genetic Resources		BOLD:AAF6582	20	Arthropoda	82	Insecta	127	Diptera	523	Muscidae	406805	Azeliinae	103851	Muscina	103852	Muscina stabulans			Rui Andrade	Morphology		Vouchered:Registered Collection	Leg		Rui Andrade							Adult								41.5281	-7.07115
IBIDP136-19	INV05110	9796959	INV05110	INV05110	Research Center in Biodiversity and Genetic Resources		BOLD:AAI8769	20	Arthropoda	82	Insecta	127	Diptera	523	Muscidae	406805	Azeliinae	6518	Hydrotaea	199746	Hydrotaea dentipes			Rui Andrade	Morphology		Vouchered:Registered Collection	Leg		Rui Andrade							Adult								41.1763	-8.48059
IBIDP141-19	INV05119	9796964	INV05119	INV05119	Research Center in Biodiversity and Genetic Resources		BOLD:ADK6725	20	Arthropoda	82	Insecta	127	Diptera	627	Tachinidae	33562	Exoristinae	296299	Compsilura	296300	Compsilura concinnata			Rui Andrade	Morphology		Vouchered:Registered Collection	Leg		Rui Andrade							Adult								40.7138	-8.58591
IBIDP147-19	INV04909	9844135	INV04909	INV04909	Research Center in Biodiversity and Genetic Resources		BOLD:AAZ8613	20	Arthropoda	82	Insecta	127	Diptera	166663	Dolichopodidae	407168	Dolichopodinae	166750	Gymnopternus	168299	Gymnopternus cupreus			Rui Andrade	Morphology		Vouchered:Registered Collection	Leg		Rui Andrade							Adult								41.1763	-8.48059
IBIDP150-19	INV04946	9844138	INV04946	INV04946	Research Center in Biodiversity and Genetic Resources		BOLD:ADV2313	20	Arthropoda	82	Insecta	127	Diptera	173077	Lauxaniidae			914000	Prosopomyia	914001	Prosopomyia pallida			Rui Andrade	Morphology		Vouchered:Registered Collection	Leg		Rui Andrade							Adult								41.1532	-8.64273
IBIDP155-19	INV04975	9844143	INV04975	INV04975	Research Center in Biodiversity and Genetic Resources		BOLD:ACA1246	20	Arthropoda	82	Insecta	127	Diptera	523	Muscidae	82773	Coenosiinae	212053	Lispe	755820	Lispe kowarzi			Rui Andrade	Morphology		Vouchered:Registered Collection	Leg		Rui Andrade							Adult								40.7138	-8.58591
IBIDP156-19	INV04981	9844144	INV04981	INV04981	Research Center in Biodiversity and Genetic Resources		BOLD:ADU6456	20	Arthropoda	82	Insecta	127	Diptera	532925	Rhiniidae			520987	Rhyncomya	914007	Rhyncomya columbina			Rui Andrade	Morphology		Vouchered:Registered Collection	Leg		Rui Andrade							Adult								41.1763	-8.48059
IBIDP159-19	INV04991	9844147	INV04991	INV04991	Research Center in Biodiversity and Genetic Resources		BOLD:ADS5005	20	Arthropoda	82	Insecta	127	Diptera	183621	Chloropidae	237207	Chloropinae	483427	Eutropha	914010	Eutropha albipilosa			Rui Andrade	Morphology		Vouchered:Registered Collection	Leg		Rui Andrade							Adult								41.4712	-8.77422
IBIDP160-19	INV04992	9844148	INV04992	INV04992	Research Center in Biodiversity and Genetic Resources		BOLD:ADT0252	20	Arthropoda	82	Insecta	127	Diptera	183621	Chloropidae	237207	Chloropinae	483427	Eutropha	914011	Eutropha fulvifrons			Rui Andrade	Morphology		Vouchered:Registered Collection	Leg		Rui Andrade							Adult								41.4712	-8.77422
IBIDP163-19	INV04998	9844151	INV04998	INV04998	Research Center in Biodiversity and Genetic Resources		BOLD:ADT0060	20	Arthropoda	82	Insecta	127	Diptera	627	Tachinidae	369809	Phasiinae	359384	Besseria	914012	Besseria dimidiata			Rui Andrade	Morphology		Vouchered:Registered Collection	Leg		Rui Andrade							Adult								41.4712	-8.77422
IBIDP164-19	INV05010	9844152	INV05010	INV05010	Research Center in Biodiversity and Genetic Resources		BOLD:AAJ7146	20	Arthropoda	82	Insecta	127	Diptera	180899	Conopidae	293384	Conopinae	247518	Conops	271457	Conops flavipes			Rui Andrade	Morphology		Vouchered:Registered Collection	Leg		Rui Andrade							Adult								40.723	-8.57239
IBIDP167-19	INV05029	9844155	INV05029	PT_S050 Branco	Research Center in Biodiversity and Genetic Resources		BOLD:AAB6579	20	Arthropoda	82	Insecta	127	Diptera	1786	Calliphoridae	5870	Calliphorinae	5775	Calliphora	26221	Calliphora vicina			Rui Andrade	Morphology		Vouchered:Registered Collection	Leg		Rui Andrade							Adult								41.3001	-6.89495
IBIDP175-19	INV05082	9844163	INV05082	INV05082	Research Center in Biodiversity and Genetic Resources		BOLD:ACP6247	20	Arthropoda	82	Insecta	127	Diptera	183621	Chloropidae	256297	Oscinellinae	914017	Lasiochaeta	914018	Lasiochaeta pubescens			Rui Andrade	Morphology		Vouchered:Registered Collection	Leg		Rui Andrade							Adult								41.5804	-6.91064
IBIDP178-19	INV05100	9844166	INV05100	INV05100	Research Center in Biodiversity and Genetic Resources		BOLD:ADS1325	20	Arthropoda	82	Insecta	127	Diptera	523	Muscidae	2222	Muscinae	753537	Dasyphora	914020	Dasyphora albofasciata			Rui Andrade	Morphology		Vouchered:Registered Collection	Leg		Rui Andrade							Adult								41.5688	-6.88758
IBIDP179-19	INV05105	9844167	INV05105	INV05105	Research Center in Biodiversity and Genetic Resources		BOLD:ADT1791	20	Arthropoda	82	Insecta	127	Diptera	166663	Dolichopodidae	237222	Hydrophorinae	914021	Machaerium	914022	Machaerium maritimae			Rui Andrade	Morphology		Vouchered:Registered Collection	Leg		Rui Andrade							Adult								40.7138	-8.58591
IBIDP180-19	INV05108	9844168	INV05108	INV05108	Research Center in Biodiversity and Genetic Resources		BOLD:ACD9580	20	Arthropoda	82	Insecta	127	Diptera	627	Tachinidae	156901	Tachininae	474662	Nemoraea	499350	Nemoraea pellucida			Rui Andrade	Morphology		Vouchered:Registered Collection	Leg		Rui Andrade							Adult								41.1763	-8.48059
IBIDP183-19	INV05117	9844171	INV05117	INV05117	Research Center in Biodiversity and Genetic Resources		BOLD:ADU0215	20	Arthropoda	82	Insecta	127	Diptera	80172	Sciomyzidae	406802	Sciomyzinae	468349	Pherbina	914025	Pherbina mediterranea			Rui Andrade	Morphology		Vouchered:Registered Collection	Leg		Rui Andrade							Adult								41.4712	-8.77422
IBIDP372-19	INV07364	10461384	INV07364	INV07364	Research Center in Biodiversity and Genetic Resources		BOLD:ACB3656	20	Arthropoda	82	Insecta	127	Diptera	103868	Fanniidae			103869	Fannia	468376	Fannia lustrator			Rui Andrade	Morphology		Vouchered:Registered Collection	Leg		Rui Andrade							Adult								41.8464	-6.87942
IBIDP377-19	INV07372	10461389	INV07372	INV07372	Research Center in Biodiversity and Genetic Resources		BOLD:AAB5577	20	Arthropoda	82	Insecta	127	Diptera	1823	Syrphidae	5924	Syrphinae	6468	Syrphus	30774	Syrphus vitripennis			Rui Andrade	Morphology		Vouchered:Registered Collection	Leg		Rui Andrade							Adult								41.727	-6.59131
IBIDP381-19	INV07378	10461393	INV07378	INV07378	Research Center in Biodiversity and Genetic Resources		BOLD:AAA8931	20	Arthropoda	82	Insecta	127	Diptera	1786	Calliphoridae	5870	Calliphorinae	5775	Calliphora	29842	Calliphora vomitoria			Rui Andrade	Morphology		Vouchered:Registered Collection	Leg		Rui Andrade							Adult								41.6314	-6.27475
IBIDP387-19	INV07394	10461399	INV07394	INV07394	Research Center in Biodiversity and Genetic Resources		BOLD:ACQ9843	20	Arthropoda	82	Insecta	127	Diptera	166663	Dolichopodidae	456924	Sympycninae	166721	Campsicnemus	786607	Campsicnemus umbripennis			Rui Andrade	Morphology		Vouchered:Registered Collection	Leg		Rui Andrade							Adult								41.6314	-6.27475
IBIDP388-19	INV07396	10461400	INV07396	INV07396	Research Center in Biodiversity and Genetic Resources		BOLD:ACE2160	20	Arthropoda	82	Insecta	127	Diptera	579	Scathophagidae	237257	Scathophaginae	168870	Norellia	174320	Norellia tipularia			Rui Andrade	Morphology		Vouchered:Registered Collection	Leg		Rui Andrade							Adult								41.727	-6.59131
IBIDP002-19	INV00177	9796825	INV00177	INV00177	Research Center in Biodiversity and Genetic Resources		BOLD:AAF7101	20	Arthropoda	82	Insecta	127	Diptera	103868	Fanniidae			103869	Fannia	103870	Fannia canicularis			Rui Andrade	Morphology		Vouchered:Registered Collection	Leg		Rui Andrade							Adult								41.4979	-6.53886			600
IBIDP004-19	INV00527	9796827	INV00527	INV00527	Research Center in Biodiversity and Genetic Resources		BOLD:AAD0853	20	Arthropoda	82	Insecta	127	Diptera	579	Scathophagidae	237257	Scathophaginae	2228	Scathophaga	14380	Scathophaga stercoraria				BOLD ID Engine		Vouchered:Registered Collection	Leg		J. M. Grosso-Silva							Adult								41.4551	-6.59213			353
IBIDP005-19	INV00529	9796828	INV00529	INV00529	Research Center in Biodiversity and Genetic Resources		BOLD:ADK0727	20	Arthropoda	82	Insecta	127	Diptera	627	Tachinidae	156901	Tachininae	469648	Triarthria	469649	Triarthria setipennis				BOLD ID Engine		Vouchered:Registered Collection	Leg		J. M. Grosso-Silva							Adult								41.4551	-6.59213			353
IBIDP009-19	INV00609	9796832	INV00609	INV00609	Research Center in Biodiversity and Genetic Resources		BOLD:AAB6579	20	Arthropoda	82	Insecta	127	Diptera	1786	Calliphoridae	5870	Calliphorinae	5775	Calliphora	26221	Calliphora vicina			Rui Andrade	Morphology		Vouchered:Registered Collection	Leg		J. M. Grosso-Silva							Adult								41.1672	-8.60435			226
IBIDP019-19	INV01937	9796842	INV01937	F8	Research Center in Biodiversity and Genetic Resources		BOLD:AAB0391	20	Arthropoda	82	Insecta	127	Diptera	1823	Syrphidae	5919	Eristalinae	7844	Eristalis	30752	Eristalis tenax			Rui Andrade	Morphology		Vouchered:Registered Collection	Leg		Martin Corley, Rui Andrade							Adult								41.4248	-6.30841			600
IBIDP020-19	INV01938	9796843	INV01938	F9	Research Center in Biodiversity and Genetic Resources		BOLD:AAP9713	20	Arthropoda	82	Insecta	127	Diptera	1823	Syrphidae	5919	Eristalinae	344266	Myathropa	344267	Myathropa florea			Rui Andrade	Morphology		Vouchered:Registered Collection	Leg		Martin Corley, Rui Andrade							Adult								41.4248	-6.30841			600
IBIDP021-19	INV01948	9796844	INV01948	G9	Research Center in Biodiversity and Genetic Resources		BOLD:AAA8223	20	Arthropoda	82	Insecta	127	Diptera	1823	Syrphidae	5919	Eristalinae	7844	Eristalis	48286	Eristalis arbustorum			Rui Andrade	Morphology		Vouchered:Registered Collection	Leg		Martin Corley, Rui Andrade							Adult								40.0543	-7.00122
IBIDP025-19	INV02901	9796848	INV02901	INV02901	Research Center in Biodiversity and Genetic Resources		BOLD:AAA7374	20	Arthropoda	82	Insecta	127	Diptera	1823	Syrphidae	5924	Syrphinae	6469	Sphaerophoria	30747	Sphaerophoria scripta			Rui Andrade	Morphology		Vouchered:Registered Collection	Leg		Sonia Ferreira, Martin Corley, Rui Andrade							Adult								41.4219	-7.00345
IBIDP030-19	INV03580	9796853	INV03580	INV03580	Research Center in Biodiversity and Genetic Resources		BOLD:ABA5170	20	Arthropoda	82	Insecta	127	Diptera	104844	Ulidiidae	110898	Ulidiinae	110914	Physiphora	470668	Physiphora alceae			Rui Andrade	Morphology		Vouchered:Registered Collection	Leg		Sonia Ferreira, Martin Corley, Ana Rita Goncalves							Adult								41.2327	-7.07292
IBIDP038-19	INV04908	9796861	INV04908	INV04908	Research Center in Biodiversity and Genetic Resources		BOLD:ACB3141	20	Arthropoda	82	Insecta	127	Diptera	173077	Lauxaniidae	406821	Lauxaniinae	173090	Minettia	173091	Minettia longipennis			Rui Andrade	Morphology		Vouchered:Registered Collection	Leg		Rui Andrade							Adult								41.1763	-8.48059
IBIDP049-19	INV04924	9796872	INV04924	INV04924	Research Center in Biodiversity and Genetic Resources		BOLD:ACD3336	20	Arthropoda	82	Insecta	127	Diptera	579	Scathophagidae	237257	Scathophaginae	483267	Norellisoma	524807	Norellisoma spinimanum			Rui Andrade	Morphology		Vouchered:Registered Collection	Leg		Rui Andrade							Adult								40.7138	-8.58591
IBIDP056-19	INV04936	9796879	INV04936	INV04936	Research Center in Biodiversity and Genetic Resources		BOLD:AAA3187	20	Arthropoda	82	Insecta	127	Diptera	523	Muscidae	2222	Muscinae	2220	Musca	26517	Musca autumnalis			Rui Andrade	Morphology		Vouchered:Registered Collection	Leg		Rui Andrade							Adult								40.7138	-8.58591
IBIDP062-19	INV04943	9796885	INV04943	INV04943	Research Center in Biodiversity and Genetic Resources		BOLD:AAF7101	20	Arthropoda	82	Insecta	127	Diptera	103868	Fanniidae			103869	Fannia	103870	Fannia canicularis			Rui Andrade	Morphology		Vouchered:Registered Collection	Leg		Rui Andrade							Adult								41.1496	-8.6266
IBIDP064-19	INV04945	9796887	INV04945	INV04945	Research Center in Biodiversity and Genetic Resources		BOLD:ACD9618	20	Arthropoda	82	Insecta	127	Diptera	627	Tachinidae	123427	Dexiinae	499353	Dexia	499354	Dexia rustica			Rui Andrade	Morphology		Vouchered:Registered Collection	Leg		Rui Andrade							Adult								41.1532	-8.64273
IBIDP065-19	INV04948	9796888	INV04948	INV04948	Research Center in Biodiversity and Genetic Resources		BOLD:ABY1201	20	Arthropoda	82	Insecta	127	Diptera	565	Heleomyzidae	407143	Suilliinae	2416	Suillia	482221	Suillia variegata			Rui Andrade	Morphology		Vouchered:Registered Collection	Leg		Rui Andrade							Adult								41.3212	-8.73238
IBIDP067-19	INV04952	9796890	INV04952	INV04952	Research Center in Biodiversity and Genetic Resources		BOLD:ACB5198	20	Arthropoda	82	Insecta	127	Diptera	523	Muscidae	258515	Phaoniinae	27992	Phaonia	468396	Phaonia fuscata			Rui Andrade	Morphology		Vouchered:Registered Collection	Leg		Rui Andrade							Adult								41.3212	-8.73238
IBIDP078-19	INV04977	9796901	INV04977	INV04977	Research Center in Biodiversity and Genetic Resources		BOLD:AAB2866	20	Arthropoda	82	Insecta	127	Diptera	1823	Syrphidae	5924	Syrphinae	6462	Melanostoma	111420	Melanostoma mellinum			Rui Andrade	Morphology		Vouchered:Registered Collection	Leg		Rui Andrade							Adult								40.7138	-8.58591
IBIDP083-19	INV04986	9796906	INV04986	INV04986	Research Center in Biodiversity and Genetic Resources		BOLD:AAA7470	20	Arthropoda	82	Insecta	127	Diptera	1786	Calliphoridae	5932	Luciliinae	6457	Lucilia	26220	Lucilia caesar			Rui Andrade	Morphology		Vouchered:Registered Collection	Leg		Rui Andrade							Adult								41.1532	-8.64273
IBIDP088-19	INV05003	9796911	INV05003	INV05003	Research Center in Biodiversity and Genetic Resources		BOLD:AAD0622	20	Arthropoda	82	Insecta	127	Diptera	677	Stratiomyidae	447592	Hermetiinae	176373	Hermetia	176374	Hermetia illucens			Rui Andrade	Morphology		Vouchered:Registered Collection	Leg		Rui Andrade							Adult								41.5119	-8.64917
IBIDP090-19	INV05006	9796913	INV05006	INV05006	Research Center in Biodiversity and Genetic Resources		BOLD:ACC9004	20	Arthropoda	82	Insecta	127	Diptera	1717	Drosophilidae	467362	Steganinae	165095	Leucophenga	165840	Leucophenga maculata			Rui Andrade	Morphology		Vouchered:Registered Collection	Leg		Rui Andrade							Adult								41.5047	-8.71961
IBIDP094-19	INV05011	9796917	INV05011	INV05011	Research Center in Biodiversity and Genetic Resources		BOLD:AAV7830	20	Arthropoda	82	Insecta	127	Diptera	627	Tachinidae	156901	Tachininae	77671	Leskia	353313	Leskia aurea			Rui Andrade	Morphology		Vouchered:Registered Collection	Leg		Rui Andrade							Adult								40.723	-8.57239
IBIDP095-19	INV05013	9796918	INV05013	INV05013	Research Center in Biodiversity and Genetic Resources		BOLD:AAF3600	20	Arthropoda	82	Insecta	127	Diptera	1823	Syrphidae	5919	Eristalinae	193524	Eristalinus	193525	Eristalinus aeneus			Rui Andrade	Morphology		Vouchered:Registered Collection	Leg		Rui Andrade							Adult								40.723	-8.57239
IBIDP098-19	INV05017	9796921	INV05017	INV05017	Research Center in Biodiversity and Genetic Resources		BOLD:ACD3417	20	Arthropoda	82	Insecta	127	Diptera	183621	Chloropidae	237207	Chloropinae	483384	Diplotoxa	483385	Diplotoxa messoria			Rui Andrade	Morphology		Vouchered:Registered Collection	Leg		Rui Andrade							Adult								40.723	-8.57239
IBIDP099-19	INV05019	9796922	INV05019	INV05019	Research Center in Biodiversity and Genetic Resources		BOLD:ACS3478	20	Arthropoda	82	Insecta	127	Diptera	173077	Lauxaniidae	406821	Lauxaniinae	677269	Trigonometopus	677270	Trigonometopus frontalis			Rui Andrade	Morphology		Vouchered:Registered Collection	Leg		Rui Andrade							Adult								40.723	-8.57239
IBIDP104-19	INV05026	9796927	INV05026	INV05026	Research Center in Biodiversity and Genetic Resources		BOLD:ADJ6473	20	Arthropoda	82	Insecta	127	Diptera	627	Tachinidae	369809	Phasiinae	296275	Ectophasia	296276	Ectophasia crassipennis			Rui Andrade	Morphology		Vouchered:Registered Collection	Leg		Rui Andrade							Adult								40.7138	-8.58591
IBIDP108-19	INV05041	9796931	INV05041	INV05041	Research Center in Biodiversity and Genetic Resources		BOLD:AAE9233	20	Arthropoda	82	Insecta	127	Diptera	1823	Syrphidae	5924	Syrphinae	6266	Chrysotoxum	30790	Chrysotoxum intermedium			Rui Andrade	Morphology		Vouchered:Registered Collection	Leg		Rui Andrade							Adult								41.3053	-6.92181
IBIDP109-19	INV05044	9796932	INV05044	INV05044	Research Center in Biodiversity and Genetic Resources		BOLD:ACD9536	20	Arthropoda	82	Insecta	127	Diptera	532925	Rhiniidae			405357	Stomorhina	453953	Stomorhina lunata			Rui Andrade	Morphology		Vouchered:Registered Collection	Leg		Rui Andrade							Adult								41.3408	-6.95034
IBIDP117-19	INV05058	9796940	INV05058	INV05058	Research Center in Biodiversity and Genetic Resources		BOLD:AAA7374	20	Arthropoda	82	Insecta	127	Diptera	1823	Syrphidae	5924	Syrphinae	6469	Sphaerophoria	908890	Sphaerophoria rueppelli			Rui Andrade	Morphology		Vouchered:Registered Collection	Leg		Rui Andrade							Adult								40.723	-8.57239
IBIDP118-19	INV05059	9796941	INV05059	INV05059	Research Center in Biodiversity and Genetic Resources		BOLD:AAI7007	20	Arthropoda	82	Insecta	127	Diptera	104844	Ulidiidae	110871	Otitinae	110876	Ceroxys	110877	Ceroxys urticae			Rui Andrade	Morphology		Vouchered:Registered Collection	Leg		Rui Andrade							Adult								40.723	-8.57239
IBIDP119-19	INV05061	9796942	INV05061	INV05061	Research Center in Biodiversity and Genetic Resources		BOLD:ACD6777	20	Arthropoda	82	Insecta	127	Diptera	80172	Sciomyzidae	406802	Sciomyzinae	350366	Pherbellia	521416	Pherbellia dorsata			Rui Andrade	Morphology		Vouchered:Registered Collection	Leg		Rui Andrade							Adult								40.723	-8.57239
IBIDP125-19	INV05075	9796948	INV05075	INV05075	Research Center in Biodiversity and Genetic Resources		BOLD:ABX6432	20	Arthropoda	82	Insecta	127	Diptera	1786	Calliphoridae	5774	Chrysomyinae	7815	Chrysomya	30611	Chrysomya albiceps			Rui Andrade	Morphology		Vouchered:Registered Collection	Leg		Rui Andrade							Adult								41.5804	-6.91064
IBIDP126-19	INV05077	9796949	INV05077	INV05077	Research Center in Biodiversity and Genetic Resources		BOLD:AAG1210	20	Arthropoda	82	Insecta	127	Diptera	270848	Opomyzidae			453926	Opomyza	598060	Opomyza petrei			Rui Andrade	Morphology		Vouchered:Registered Collection	Leg		Rui Andrade							Adult								41.5804	-6.91064
IBIDP127-19	INV05081	9796950	INV05081	INV05081	Research Center in Biodiversity and Genetic Resources		BOLD:ACD3417	20	Arthropoda	82	Insecta	127	Diptera	183621	Chloropidae	237207	Chloropinae	483384	Diplotoxa	483385	Diplotoxa messoria			Rui Andrade	Morphology		Vouchered:Registered Collection	Leg		Rui Andrade							Adult								41.5804	-6.91064
IBIDP129-19	INV05085	9796952	INV05085	INV05085	Research Center in Biodiversity and Genetic Resources		BOLD:ACD9481	20	Arthropoda	82	Insecta	127	Diptera	627	Tachinidae	123427	Dexiinae	284749	Periscepsia	499356	Periscepsia carbonaria			Rui Andrade	Morphology		Vouchered:Registered Collection	Leg		Rui Andrade							Adult								41.5804	-6.91064
IBIDP135-19	INV05107	9796958	INV05107	INV05107	Research Center in Biodiversity and Genetic Resources		BOLD:AAC2499	20	Arthropoda	82	Insecta	127	Diptera	1717	Drosophilidae	5405	Drosophilinae	5757	Drosophila	168756	Drosophila suzukii			Rui Andrade	Morphology		Vouchered:Registered Collection	Leg		Rui Andrade							Adult								41.1763	-8.48059
IBIDP138-19	INV05113	9796961	INV05113	INV05113	Research Center in Biodiversity and Genetic Resources		BOLD:AAZ5252	20	Arthropoda	82	Insecta	127	Diptera	627	Tachinidae	156901	Tachininae	284369	Peleteria	469618	Peleteria rubescens			Rui Andrade	Morphology		Vouchered:Registered Collection	Leg		Rui Andrade							Adult								41.1763	-8.48059
IBIDP140-19	INV05118	9796963	INV05118	INV05118	Research Center in Biodiversity and Genetic Resources		BOLD:AAA3297	20	Arthropoda	82	Insecta	127	Diptera	439	Tephritidae	2194	Dacinae	6516	Ceratitis	25698	Ceratitis capitata			Rui Andrade	Morphology		Vouchered:Registered Collection	Leg		Rui Andrade							Adult								41.5119	-8.64917
IBIDP142-19	INV05122	9796965	INV05122	INV05122	Research Center in Biodiversity and Genetic Resources		BOLD:AAD7633	20	Arthropoda	82	Insecta	127	Diptera	523	Muscidae	82773	Coenosiinae	82774	Coenosia	82775	Coenosia attenuata			Rui Andrade	Morphology		Vouchered:Registered Collection	Leg		Rui Andrade							Adult								41.4712	-8.77422
IBIDP143-19	INV06188	9796966	INV06188	IT173 - 14R1	Research Center in Biodiversity and Genetic Resources		BOLD:ACQ9998	20	Arthropoda	82	Insecta	127	Diptera	328028	Trichoceridae	470915	Trichocerinae	374043	Trichocera	374048	Trichocera saltator				BOLD ID Engine		Vouchered:Registered Collection	Leg		Sonia Ferreira							Adult								41.3274	-7.36811
IBIDP144-19	INV00817	9844132	INV00817	INV00817	Research Center in Biodiversity and Genetic Resources		BOLD:ADH9310	20	Arthropoda	82	Insecta	127	Diptera	27987	Anthomyiidae	237151	Anthomyiinae	172015	Anthomyia	172017	Anthomyia pluvialis			Rui Andrade	BOLD ID Engine		Vouchered:Registered Collection	Leg		J. M. Grosso-Silva & Rui Andrade							Adult								41.4551	-6.59213			353
IBIDP145-19	INV01282	9844133	INV01282	INV01282	Research Center in Biodiversity and Genetic Resources		BOLD:ADC0694	20	Arthropoda	82	Insecta	127	Diptera	70484	Micropezidae	468342	Micropezinae	468343	Micropeza	913998	Micropeza lateralis			Ana Rita Goncalves	Morphology		Vouchered:Registered Collection	Leg		Sonia Ferreira, Martin Corley, Ana Rita Goncalves							Adult								40.3145	-7.55821
IBIDP149-19	INV04926	9844137	INV04926	INV04926	Research Center in Biodiversity and Genetic Resources		BOLD:ADU0356	20	Arthropoda	82	Insecta	127	Diptera	196937	Rhinophoridae			786615	Oplisa	800673	Oplisa aterrima			Rui Andrade	Morphology		Vouchered:Registered Collection	Leg		Rui Andrade							Adult								40.7138	-8.58591
IBIDP153-19	INV04970	9844141	INV04970	INV04970	Research Center in Biodiversity and Genetic Resources		BOLD:ADT8849	20	Arthropoda	82	Insecta	127	Diptera	523	Muscidae	2222	Muscinae	789146	Pyrellia	914005	Pyrellia vivida			Rui Andrade	Morphology		Vouchered:Registered Collection	Leg		Rui Andrade							Adult								40.7138	-8.58591
IBIDP154-19	INV04974	9844142	INV04974	INV04974	Research Center in Biodiversity and Genetic Resources		BOLD:ACO3332	20	Arthropoda	82	Insecta	127	Diptera	523	Muscidae	2222	Muscinae	2220	Musca	914006	Musca tempestiva			Rui Andrade	Morphology		Vouchered:Registered Collection	Leg		Rui Andrade							Adult								40.7138	-8.58591
IBIDP157-19	INV04989	9844145	INV04989	INV04989	Research Center in Biodiversity and Genetic Resources		BOLD:ADS6761	20	Arthropoda	82	Insecta	127	Diptera	183621	Chloropidae	256297	Oscinellinae	495189	Polyodaspis	914008	Polyodaspis sulcicollis			Rui Andrade	Morphology		Vouchered:Registered Collection	Leg		Rui Andrade							Adult								41.4712	-8.77422
IBIDP162-19	INV04996	9844150	INV04996	INV04996	Research Center in Biodiversity and Genetic Resources		BOLD:ACP4572	20	Arthropoda	82	Insecta	127	Diptera	183621	Chloropidae	256297	Oscinellinae	256320	Trachysiphonella	499498	Trachysiphonella ruficeps			Rui Andrade	Morphology		Vouchered:Registered Collection	Leg		Rui Andrade							Adult								41.4712	-8.77422
IBIDP165-19	INV05014	9844153	INV05014	INV05014	Research Center in Biodiversity and Genetic Resources		BOLD:AAU6684	20	Arthropoda	82	Insecta	127	Diptera	627	Tachinidae	369809	Phasiinae	284325	Cylindromyia	736358	Cylindromyia rufipes			Rui Andrade	Morphology		Vouchered:Registered Collection	Leg		Rui Andrade							Adult								40.723	-8.57239
IBIDP166-19	INV05023	9844154	INV05023	INV05023	Research Center in Biodiversity and Genetic Resources		BOLD:ADU0467	20	Arthropoda	82	Insecta	127	Diptera	465	Tabanidae	72637	Tabaninae	258473	Haematopota	258509	Haematopota ocelligera			Rui Andrade	Morphology		Vouchered:Registered Collection	Leg		Rui Andrade							Adult								40.7138	-8.58591
IBIDP169-19	INV05037	9844157	INV05037	S030 Amarelo	Research Center in Biodiversity and Genetic Resources		BOLD:ABX4821	20	Arthropoda	82	Insecta	127	Diptera	104844	Ulidiidae	110898	Ulidiinae	285174	Ulidia	470667	Ulidia apicalis			Rui Andrade	Morphology		Vouchered:Registered Collection	Leg		Rui Andrade							Adult								41.362	-6.91626
IBIDP170-19	INV05042	9844158	INV05042	PT07 Azul	Research Center in Biodiversity and Genetic Resources		BOLD:AAC6291	20	Arthropoda	82	Insecta	127	Diptera	1823	Syrphidae	5919	Eristalinae	7840	Syritta	30788	Syritta pipiens			Rui Andrade	Morphology		Vouchered:Registered Collection	Leg		Rui Andrade							Adult								41.3057	-7.0094
IBIDP173-19	INV05078	9844161	INV05078	INV05078	Research Center in Biodiversity and Genetic Resources		BOLD:ACD8518	20	Arthropoda	82	Insecta	127	Diptera	214189	Hybotidae	456979	Hybotinae	453822	Hybos	483349	Hybos culiciformis			Rui Andrade	Morphology		Vouchered:Registered Collection	Leg		Rui Andrade							Adult								41.5804	-6.91064
IBIDP174-19	INV05080	9844162	INV05080	INV05080	Research Center in Biodiversity and Genetic Resources		BOLD:ADU0581	20	Arthropoda	82	Insecta	127	Diptera	183621	Chloropidae	256297	Oscinellinae	256316	Elachiptera	914016	Elachiptera megaspis			Rui Andrade	Morphology		Vouchered:Registered Collection	Leg		Rui Andrade							Adult								41.5804	-6.91064
IBIDP176-19	INV05083	9844164	INV05083	INV05083	Research Center in Biodiversity and Genetic Resources		BOLD:ADV5221	20	Arthropoda	82	Insecta	127	Diptera	183621	Chloropidae	237207	Chloropinae	237210	Thaumatomyia	914019	Thaumatomyia elongatula			Rui Andrade	Morphology		Vouchered:Registered Collection	Leg		Rui Andrade							Adult								41.5804	-6.91064
IBIDP181-19	INV05109	9844169	INV05109	INV05109	Research Center in Biodiversity and Genetic Resources		BOLD:ADU2556	20	Arthropoda	82	Insecta	127	Diptera	263229	Periscelididae	510572	Periscelidinae	317359	Periscelis	914023	Periscelis fugax			Rui Andrade	Morphology		Vouchered:Registered Collection	Leg		Rui Andrade							Adult								41.1763	-8.48059
IBIDP184-19	INV05120	9844172	INV05120	INV05120	Research Center in Biodiversity and Genetic Resources		BOLD:ACO9728	20	Arthropoda	82	Insecta	127	Diptera	177374	Lonchaeidae	467453	Lonchaeinae	281035	Lamprolonchaea	914026	Lamprolonchaea smaragdi			Rui Andrade	Morphology		Vouchered:Registered Collection	Leg		Rui Andrade							Adult								40.7138	-8.58591
IBIDP371-19	INV07360	10461383	INV07360	INV07360	Research Center in Biodiversity and Genetic Resources		BOLD:AAY2270	20	Arthropoda	82	Insecta	127	Diptera	627	Tachinidae	369809	Phasiinae	284323	Phasia	359367	Phasia pusilla			Rui Andrade	Morphology		Vouchered:Registered Collection	Leg		Rui Andrade							Adult								41.9786	-6.79401
IBIDP373-19	INV07366	10461385	INV07366	INV07366	Research Center in Biodiversity and Genetic Resources		BOLD:ABX4821	20	Arthropoda	82	Insecta	127	Diptera	104844	Ulidiidae	110898	Ulidiinae	285174	Ulidia	470667	Ulidia apicalis			Rui Andrade	Morphology		Vouchered:Registered Collection	Leg		Rui Andrade							Adult								41.4249	-6.30817
IBIDP375-19	INV07369	10461387	INV07369	INV07369	Research Center in Biodiversity and Genetic Resources		BOLD:ACA9827	20	Arthropoda	82	Insecta	127	Diptera	627	Tachinidae	156901	Tachininae	199712	Tachina	304443	Tachina lurida			Rui Andrade	Morphology		Vouchered:Registered Collection	Leg		Rui Andrade							Adult								41.6314	-6.27475
IBIDP380-19	INV07377	10461392	INV07377	INV07377	Research Center in Biodiversity and Genetic Resources		BOLD:AAD0853	20	Arthropoda	82	Insecta	127	Diptera	579	Scathophagidae	237257	Scathophaginae	2228	Scathophaga	14380	Scathophaga stercoraria			Rui Andrade	Morphology		Vouchered:Registered Collection	Leg		Rui Andrade							Adult								41.6314	-6.27475
IBIDP382-19	INV07382	10461394	INV07382	INV07382	Research Center in Biodiversity and Genetic Resources		BOLD:ACB1892	20	Arthropoda	82	Insecta	127	Diptera	627	Tachinidae	156901	Tachininae	269238	Peribaea	469664	Peribaea tibialis			Rui Andrade	Morphology		Vouchered:Registered Collection	Leg		Rui Andrade							Adult								41.5281	-7.07115
IBIDP383-19	INV07385	10461395	INV07385	INV07385	Research Center in Biodiversity and Genetic Resources		BOLD:AAX8866	20	Arthropoda	82	Insecta	127	Diptera	176370	Platystomatidae	467508	Platystomatinae	181247	Rivellia	285173	Rivellia syngenesiae			Rui Andrade	Morphology		Vouchered:Registered Collection	Leg		Rui Andrade							Adult								41.7644	-6.90171
IBIDP384-19	INV07387	10461396	INV07387	INV07387	Research Center in Biodiversity and Genetic Resources		BOLD:ACP8933	20	Arthropoda	82	Insecta	127	Diptera	173077	Lauxaniidae	406821	Lauxaniinae	468325	Calliopum	786650	Calliopum simillimum			Rui Andrade	Morphology		Vouchered:Registered Collection	Leg		Rui Andrade							Adult								41.8464	-6.87942
IBIDP385-19	INV07388	10461397	INV07388	INV07388	Research Center in Biodiversity and Genetic Resources		BOLD:AAX0882	20	Arthropoda	82	Insecta	127	Diptera	91398	Hippoboscidae	190234	Hippoboscinae	103855	Hippobosca	103856	Hippobosca equina			Rui Andrade	Morphology		Vouchered:Registered Collection	Leg		Rui Andrade							Adult								41.9425	-6.76418
IBIDP389-19	INV07402	10461401	INV07402	INV07402	Research Center in Biodiversity and Genetic Resources		BOLD:AAC6833	20	Arthropoda	82	Insecta	127	Diptera	1823	Syrphidae	5924	Syrphinae	199607	Episyrphus	199609	Episyrphus balteatus			Rui Andrade	Morphology		Vouchered:Registered Collection	Leg		Rui Andrade							Adult								41.6314	-6.27475
IBIDP069-19	INV04956	9796892	INV04956	INV04956	Research Center in Biodiversity and Genetic Resources		BOLD:ABA8754	20	Arthropoda	82	Insecta	127	Diptera	150892	Ephydridae	467513	Discomyzinae	406572	Discomyza	406573	Discomyza incurva			Rui Andrade	Morphology		Vouchered:Registered Collection	Leg		Rui Andrade							Adult								41.3212	-8.73238
IBIDP070-19	INV04959	9796893	INV04959	INV04959	Research Center in Biodiversity and Genetic Resources		BOLD:ACS6268	20	Arthropoda	82	Insecta	127	Diptera	639	Bombyliidae	111547	Anthracinae	111567	Hemipenthes	111568	Hemipenthes morio			Rui Andrade	Morphology		Vouchered:Registered Collection	Leg		Rui Andrade							Adult								41.3212	-8.73238
IBIDP081-19	INV04984	9796904	INV04984	INV04984	Research Center in Biodiversity and Genetic Resources		BOLD:AAG6948	20	Arthropoda	82	Insecta	127	Diptera	150892	Ephydridae	467513	Discomyzinae	350386	Psilopa	406519	Psilopa nitidula			Rui Andrade	Morphology		Vouchered:Registered Collection	Leg		Rui Andrade							Adult								41.5119	-8.64917
IBIDP110-19	INV05045	9796933	INV05045	INV05045	Research Center in Biodiversity and Genetic Resources		BOLD:ABW3852	20	Arthropoda	82	Insecta	127	Diptera	523	Muscidae	258515	Phaoniinae	27992	Phaonia	407139	Phaonia pallida			Rui Andrade	Morphology		Vouchered:Registered Collection	Leg		Rui Andrade							Adult								41.3053	-6.92181
IBIDP113-19	INV05052	9796936	INV05052	INV05052	Research Center in Biodiversity and Genetic Resources		BOLD:AAN9512	20	Arthropoda	82	Insecta	127	Diptera	627	Tachinidae	156901	Tachininae	199712	Tachina	296286	Tachina magnicornis			Rui Andrade	Morphology		Vouchered:Registered Collection	Leg		Rui Andrade							Adult								41.3211	-6.95706
IBIDP116-19	INV05055	9796939	INV05055	INV05055	Research Center in Biodiversity and Genetic Resources		BOLD:AAY2766	20	Arthropoda	82	Insecta	127	Diptera	523	Muscidae	2222	Muscinae	199719	Polietes	453950	Polietes meridionalis			Rui Andrade	Morphology		Vouchered:Registered Collection	Leg		Rui Andrade							Adult								41.2949	-6.8775
IBIDP124-19	INV05074	9796947	INV05074	INV05074	Research Center in Biodiversity and Genetic Resources		BOLD:AAG4683	20	Arthropoda	82	Insecta	127	Diptera	1823	Syrphidae	5924	Syrphinae	6478	Platycheirus	386145	Platycheirus rosarum			Rui Andrade	Morphology		Vouchered:Registered Collection	Leg		Rui Andrade							Adult								41.5804	-6.91064
IBIDP139-19	INV05115	9796962	INV05115	INV05115	Research Center in Biodiversity and Genetic Resources		BOLD:ACQ9316	20	Arthropoda	82	Insecta	127	Diptera	265813	Pallopteridae			467538	Toxoneura	908891	Toxoneura muliebris			Rui Andrade	Morphology		Vouchered:Registered Collection	Leg		Rui Andrade							Adult								41.1763	-8.48059
IBIDP171-19	INV05057	9844159	INV05057	S013a Amarelo	Research Center in Biodiversity and Genetic Resources		BOLD:ADV4310	20	Arthropoda	82	Insecta	127	Diptera	532925	Rhiniidae			520987	Rhyncomya	914014	Rhyncomya felina			Rui Andrade	Morphology		Vouchered:Registered Collection	Leg		Rui Andrade							Adult								41.3076	-6.98435
IBIDP182-19	INV05116	9844170	INV05116	INV05116	Research Center in Biodiversity and Genetic Resources		BOLD:ADV1383	20	Arthropoda	82	Insecta	127	Diptera	619	Sarcophagidae	127321	Sarcophaginae	2362	Sarcophaga	914024	Sarcophaga longestylata			Rui Andrade	Morphology		Vouchered:Registered Collection	Leg		Rui Andrade							Adult								41.4712	-8.77422
IBIDP390-19	INV07404	10461402	INV07404	INV07404	Research Center in Biodiversity and Genetic Resources		BOLD:ADR9796	20	Arthropoda	82	Insecta	127	Diptera	82584	Nemestrinidae	888881	Trichopsidiinae	800589	Fallenia	800590	Fallenia fasciata			Rui Andrade	Morphology		Vouchered:Registered Collection	Leg		Rui Andrade							Adult								41.9425	-6.76418
[truncated: 17 more columns]
