# Supplementary material for: The InBIO Barcoding Initiative Database: DNA barcodes of Portuguese Diptera 01
Source: Biodivers Data J. 2020 Mar 20;8:e49985. doi: 10.3897/BDJ.8.e49985 (PMC7101446; doi:10.3897/BDJ.8.e49985)
Supplement: Supplementary material 3 — IBI- Diptera 01 library - Specimen details - Darwin Core Standard [file bdj-08-e49985-s003.txt]

id	type	modified	language	license	rightsHolder	bibliographicCitation	institutionID	collectionID	datasetID	institutionCode	collectionCode	datasetName	ownerInstitutionCode	basisOfRecord	dynamicProperties	occurrenceID	catalogNumber	recordedBy	individualCount	sex	lifeStage	preparations	disposition	associatedSequences	eventDate	year	month	day	fieldNumber	continent	country	countryCode	stateProvince	county	locality	minimumElevationInMeters	decimalLatitude	decimalLongitude	geodeticDatum	coordinateUncertaintyInMeters	identifiedBy	identificationRemarks	scientificName	kingdom	phylum	class	order	family	genus
046f45e6-439c-4d41-9bae-c42143dece51	event	05/02/2020	en	https://creativecommons.org/licenses/by/4.0/legalcode	CIBIO (Research Center in Biodiversity and Genetic Resources) Portugal	Ferreira S, Andrade R, Gonçalves A R, Sousa P, Beja P (2019): The InBIO Barcoding Initiative Database: Diptera 01. v1. CIBIO-InBIO (Research Center in Biodiversity and Genetic Resources), Portugal. Dataset/Occurrence. http://ipt.gbif.pt/ipt/resource?r=ibi_diptera_i&amp;v=1.0	37560003-ae75-43c3-95aa-48c98797aa2a	4ec2b246-f5fa-4b90-9a8d-ddafc2a3f970	a222a3e9-d4ac-4de1-b9e4-9a0f7c476b69	CIBIO	InBIO Barcoding Initiative	IBI Diptera 01	CIBIO	PreservedSpecimen	{"BOLD_ProcessID":"IBIDP001-19"|"BOLD_BINURI":"BOLD:AAA8931" | "GenBank_Accession":"MN868884"}	046f45e6-439c-4d41-9bae-c42143dece51	INV00176	Rui Andrade	1		adult	whole animal (ETOH) | DNA extract	in collection	http://boldsystems.org/index.php/Public_RecordView?processid=IBIDP001-19 | http://www.ncbi.nlm.nih.gov/nuccore/MN868884	19/06/2015	2015	6	19	INV00176	Europe	Portugal	PT	Bragança	Bragança	Carrazedo	890	41.7664	-6.9023	WGS84	30	Rui Andrade	Morphology	Calliphora vomitoria (Linnaeus, 1758)	Animalia	Arthropoda	Insecta	Diptera	Calliphoridae	Calliphora
27d30881-771f-4f4e-a1f1-6c85514b4788	event	05/02/2020	en	https://creativecommons.org/licenses/by/4.0/legalcode	CIBIO (Research Center in Biodiversity and Genetic Resources) Portugal	Ferreira S, Andrade R, Gonçalves A R, Sousa P, Beja P (2019): The InBIO Barcoding Initiative Database: Diptera 01. v1. CIBIO-InBIO (Research Center in Biodiversity and Genetic Resources), Portugal. Dataset/Occurrence. http://ipt.gbif.pt/ipt/resource?r=ibi_diptera_i&amp;v=1.0	37560003-ae75-43c3-95aa-48c98797aa2a	4ec2b246-f5fa-4b90-9a8d-ddafc2a3f970	a222a3e9-d4ac-4de1-b9e4-9a0f7c476b70	CIBIO	InBIO Barcoding Initiative	IBI Diptera 01	CIBIO	PreservedSpecimen	{"BOLD_ProcessID":"IBIDP002-19"|"BOLD_BINURI":"BOLD:AAF7101" | "GenBank_Accession":"MN868723"}	27d30881-771f-4f4e-a1f1-6c85514b4788	INV00177	Rui Andrade	1		adult	whole animal (ETOH) | DNA extract	in collection	http://boldsystems.org/index.php/Public_RecordView?processid=IBIDP002-19 | http://www.ncbi.nlm.nih.gov/nuccore/MN868723	19/06/2015	2015	6	19	INV00177	Europe	Portugal	PT	Bragança	Vimioso	Vale de Algoso	600	41.4979	-6.5389	WGS84	30	Rui Andrade	Morphology	Fannia canicularis (Linnaeus, 1761)	Animalia	Arthropoda	Insecta	Diptera	Fanniidae	Fannia
de5e858f-f3e8-40e2-8333-ff96165c9f97	event	05/02/2020	en	https://creativecommons.org/licenses/by/4.0/legalcode	CIBIO (Research Center in Biodiversity and Genetic Resources) Portugal	Ferreira S, Andrade R, Gonçalves A R, Sousa P, Beja P (2019): The InBIO Barcoding Initiative Database: Diptera 01. v1. CIBIO-InBIO (Research Center in Biodiversity and Genetic Resources), Portugal. Dataset/Occurrence. http://ipt.gbif.pt/ipt/resource?r=ibi_diptera_i&amp;v=1.0	37560003-ae75-43c3-95aa-48c98797aa2a	4ec2b246-f5fa-4b90-9a8d-ddafc2a3f970	a222a3e9-d4ac-4de1-b9e4-9a0f7c476b71	CIBIO	InBIO Barcoding Initiative	IBI Diptera 01	CIBIO	PreservedSpecimen	{"BOLD_ProcessID":"IBIDP003-19"|"BOLD_BINURI":"BOLD:AAG7348" | "GenBank_Accession":"MN868824"}	de5e858f-f3e8-40e2-8333-ff96165c9f97	INV00518	J. M. Grosso-Silva	1		adult	whole animal (ETOH) | DNA extract	in collection	http://boldsystems.org/index.php/Public_RecordView?processid=IBIDP003-19 | http://www.ncbi.nlm.nih.gov/nuccore/MN868824	16/06/2015	2015	6	16	INV00518	Europe	Portugal	PT	Bragança	Vimioso	Margem direita do rio Angueira, a sudoeste do Castelo de Algoso	353	41.4551	-6.5921	WGS84	30		BOLD ID Engine	Myennis octopunctata (Coquebert, 1798)	Animalia	Arthropoda	Insecta	Diptera	Ulidiidae	Myennis
cddad0de-1be7-4e6c-847f-5bab6a915857	event	05/02/2020	en	https://creativecommons.org/licenses/by/4.0/legalcode	CIBIO (Research Center in Biodiversity and Genetic Resources) Portugal	Ferreira S, Andrade R, Gonçalves A R, Sousa P, Beja P (2019): The InBIO Barcoding Initiative Database: Diptera 01. v1. CIBIO-InBIO (Research Center in Biodiversity and Genetic Resources), Portugal. Dataset/Occurrence. http://ipt.gbif.pt/ipt/resource?r=ibi_diptera_i&amp;v=1.0	37560003-ae75-43c3-95aa-48c98797aa2a	4ec2b246-f5fa-4b90-9a8d-ddafc2a3f970	a222a3e9-d4ac-4de1-b9e4-9a0f7c476b72	CIBIO	InBIO Barcoding Initiative	IBI Diptera 01	CIBIO	PreservedSpecimen	{"BOLD_ProcessID":"IBIDP004-19"|"BOLD_BINURI":"BOLD:AAD0853" | "GenBank_Accession":"MN868858"}	cddad0de-1be7-4e6c-847f-5bab6a915857	INV00527	J. M. Grosso-Silva	1		adult	whole animal (ETOH) | DNA extract	in collection	http://boldsystems.org/index.php/Public_RecordView?processid=IBIDP004-19 | http://www.ncbi.nlm.nih.gov/nuccore/MN868858	16/06/2015	2015	6	16	INV00527	Europe	Portugal	PT	Bragança	Vimioso	Margem direita do rio Angueira, a sudoeste do Castelo de Algoso	353	41.4551	-6.5921	WGS84	30		BOLD ID Engine	Scathophaga stercoraria (Linnaeus, 1758)	Animalia	Arthropoda	Insecta	Diptera	Scathophagidae	Scathophaga
c25b04bd-fe40-46cb-ba10-5f38a115fe34	event	05/02/2020	en	https://creativecommons.org/licenses/by/4.0/legalcode	CIBIO (Research Center in Biodiversity and Genetic Resources) Portugal	Ferreira S, Andrade R, Gonçalves A R, Sousa P, Beja P (2019): The InBIO Barcoding Initiative Database: Diptera 01. v1. CIBIO-InBIO (Research Center in Biodiversity and Genetic Resources), Portugal. Dataset/Occurrence. http://ipt.gbif.pt/ipt/resource?r=ibi_diptera_i&amp;v=1.0	37560003-ae75-43c3-95aa-48c98797aa2a	4ec2b246-f5fa-4b90-9a8d-ddafc2a3f970	a222a3e9-d4ac-4de1-b9e4-9a0f7c476b73	CIBIO	InBIO Barcoding Initiative	IBI Diptera 01	CIBIO	PreservedSpecimen	{"BOLD_ProcessID":"IBIDP005-19"|"BOLD_BINURI":"BOLD:ADK0727" | "GenBank_Accession":"MN868911"}	c25b04bd-fe40-46cb-ba10-5f38a115fe34	INV00529	J. M. Grosso-Silva	1		adult	whole animal (ETOH) | DNA extract	in collection	http://boldsystems.org/index.php/Public_RecordView?processid=IBIDP005-19 | http://www.ncbi.nlm.nih.gov/nuccore/MN868911	16/06/2015	2015	6	16	INV00529	Europe	Portugal	PT	Bragança	Vimioso	Margem direita do rio Angueira, a sudoeste do Castelo de Algoso	353	41.4551	-6.5921	WGS84	30		BOLD ID Engine	Triarthria setipennis (Fallen, 1810)	Animalia	Arthropoda	Insecta	Diptera	Tachinidae	Triarthria
84fd88b9-099b-4bbf-b6a0-c42f98dafa66	event	05/02/2020	en	https://creativecommons.org/licenses/by/4.0/legalcode	CIBIO (Research Center in Biodiversity and Genetic Resources) Portugal	Ferreira S, Andrade R, Gonçalves A R, Sousa P, Beja P (2019): The InBIO Barcoding Initiative Database: Diptera 01. v1. CIBIO-InBIO (Research Center in Biodiversity and Genetic Resources), Portugal. Dataset/Occurrence. http://ipt.gbif.pt/ipt/resource?r=ibi_diptera_i&amp;v=1.0	37560003-ae75-43c3-95aa-48c98797aa2a	4ec2b246-f5fa-4b90-9a8d-ddafc2a3f970	a222a3e9-d4ac-4de1-b9e4-9a0f7c476b74	CIBIO	InBIO Barcoding Initiative	IBI Diptera 01	CIBIO	PreservedSpecimen	{"BOLD_ProcessID":"IBIDP006-19"|"BOLD_BINURI":"BOLD:ABX9294" | "GenBank_Accession":"MN868736"}	84fd88b9-099b-4bbf-b6a0-c42f98dafa66	INV00551	J. M. Grosso-Silva | Rui Andrade	1		adult	whole animal (ETOH) | DNA extract	in collection	http://boldsystems.org/index.php/Public_RecordView?processid=IBIDP006-19 | http://www.ncbi.nlm.nih.gov/nuccore/MN868736	17/06/2015	2015	6	17	INV00551	Europe	Portugal	PT	Bragança	Mogadouro	Margem esquerda do rio Sabor (albufeira), a leste do marco geodésico Vrea	193	41.2879	-6.8739	WGS84	30		BOLD ID Engine	Anthomyia imbrida Rondani, 1866	Animalia	Arthropoda	Insecta	Diptera	Anthomyiidae	Anthomyia
b5f7b69e-9a36-4aaf-9d9b-8aaacab45bcd	event	05/02/2020	en	https://creativecommons.org/licenses/by/4.0/legalcode	CIBIO (Research Center in Biodiversity and Genetic Resources) Portugal	Ferreira S, Andrade R, Gonçalves A R, Sousa P, Beja P (2019): The InBIO Barcoding Initiative Database: Diptera 01. v1. CIBIO-InBIO (Research Center in Biodiversity and Genetic Resources), Portugal. Dataset/Occurrence. http://ipt.gbif.pt/ipt/resource?r=ibi_diptera_i&amp;v=1.0	37560003-ae75-43c3-95aa-48c98797aa2a	4ec2b246-f5fa-4b90-9a8d-ddafc2a3f970	a222a3e9-d4ac-4de1-b9e4-9a0f7c476b75	CIBIO	InBIO Barcoding Initiative	IBI Diptera 01	CIBIO	PreservedSpecimen	{"BOLD_ProcessID":"IBIDP007-19"|"BOLD_BINURI":"BOLD:AAP8836" | "GenBank_Accession":"MN868762"}	b5f7b69e-9a36-4aaf-9d9b-8aaacab45bcd	INV00555	J. M. Grosso-Silva | Rui Andrade	1		adult	whole animal (ETOH) | DNA extract	in collection	http://boldsystems.org/index.php/Public_RecordView?processid=IBIDP007-19 | http://www.ncbi.nlm.nih.gov/nuccore/MN868762	17/06/2015	2015	6	17	INV00555	Europe	Portugal	PT	Bragança	Mogadouro	Margem esquerda do rio Sabor (albufeira), a leste do marco geodésico Vrea	193	41.2879	-6.8739	WGS84	30	Rui Andrade	Morphology	Subhylemyia longula (Fallen, 1824)	Animalia	Arthropoda	Insecta	Diptera	Anthomyiidae	Subhylemyia
9f9d7ff9-b27f-463d-859a-38f1c1438cae	event	05/02/2020	en	https://creativecommons.org/licenses/by/4.0/legalcode	CIBIO (Research Center in Biodiversity and Genetic Resources) Portugal	Ferreira S, Andrade R, Gonçalves A R, Sousa P, Beja P (2019): The InBIO Barcoding Initiative Database: Diptera 01. v1. CIBIO-InBIO (Research Center in Biodiversity and Genetic Resources), Portugal. Dataset/Occurrence. http://ipt.gbif.pt/ipt/resource?r=ibi_diptera_i&amp;v=1.0	37560003-ae75-43c3-95aa-48c98797aa2a	4ec2b246-f5fa-4b90-9a8d-ddafc2a3f970	a222a3e9-d4ac-4de1-b9e4-9a0f7c476b76	CIBIO	InBIO Barcoding Initiative	IBI Diptera 01	CIBIO	PreservedSpecimen	{"BOLD_ProcessID":"IBIDP008-19"|"BOLD_BINURI":"BOLD:ACG5063" | "GenBank_Accession":"MN868744"}	9f9d7ff9-b27f-463d-859a-38f1c1438cae	INV00560	J. M. Grosso-Silva | Rui Andrade	1		adult	whole animal (ETOH) | DNA extract	in collection	http://boldsystems.org/index.php/Public_RecordView?processid=IBIDP008-19 | http://www.ncbi.nlm.nih.gov/nuccore/MN868744	17/06/2015	2015	6	17	INV00560	Europe	Portugal	PT	Bragança	Mogadouro	Margem esquerda do rio Sabor (albufeira), a leste do marco geodésico Vrea	193	41.2879	-6.8739	WGS84	30		BOLD ID Engine	Paragus quadrifasciatus Meigen, 1822	Animalia	Arthropoda	Insecta	Diptera	Syrphidae	Paragus
f7118dcb-7461-46c3-a8ea-8bb6cefa936f	event	05/02/2020	en	https://creativecommons.org/licenses/by/4.0/legalcode	CIBIO (Research Center in Biodiversity and Genetic Resources) Portugal	Ferreira S, Andrade R, Gonçalves A R, Sousa P, Beja P (2019): The InBIO Barcoding Initiative Database: Diptera 01. v1. CIBIO-InBIO (Research Center in Biodiversity and Genetic Resources), Portugal. Dataset/Occurrence. http://ipt.gbif.pt/ipt/resource?r=ibi_diptera_i&amp;v=1.0	37560003-ae75-43c3-95aa-48c98797aa2a	4ec2b246-f5fa-4b90-9a8d-ddafc2a3f970	a222a3e9-d4ac-4de1-b9e4-9a0f7c476b77	CIBIO	InBIO Barcoding Initiative	IBI Diptera 01	CIBIO	PreservedSpecimen	{"BOLD_ProcessID":"IBIDP009-19"|"BOLD_BINURI":"BOLD:AAB6579" | "GenBank_Accession":"MN868831"}	f7118dcb-7461-46c3-a8ea-8bb6cefa936f	INV00609	J. M. Grosso-Silva	1		adult	whole animal (ETOH) | DNA extract	in collection	http://boldsystems.org/index.php/Public_RecordView?processid=IBIDP009-19 | http://www.ncbi.nlm.nih.gov/nuccore/MN868831	24/03/2015	2015	3	24	INV00609	Europe	Portugal	PT	Porto	Vila Nova de Gaia	Parque das Tílias - Seixezelo	226	41.1672	-8.6044	WGS84	30	Rui Andrade	Morphology	Calliphora vicina Robineau-Desvoidy, 1830	Animalia	Arthropoda	Insecta	Diptera	Calliphoridae	Calliphora
369141c5-0f99-4681-9fe0-aa6b37a6ab24	event	05/02/2020	en	https://creativecommons.org/licenses/by/4.0/legalcode	CIBIO (Research Center in Biodiversity and Genetic Resources) Portugal	Ferreira S, Andrade R, Gonçalves A R, Sousa P, Beja P (2019): The InBIO Barcoding Initiative Database: Diptera 01. v1. CIBIO-InBIO (Research Center in Biodiversity and Genetic Resources), Portugal. Dataset/Occurrence. http://ipt.gbif.pt/ipt/resource?r=ibi_diptera_i&amp;v=1.0	37560003-ae75-43c3-95aa-48c98797aa2a	4ec2b246-f5fa-4b90-9a8d-ddafc2a3f970	a222a3e9-d4ac-4de1-b9e4-9a0f7c476b78	CIBIO	InBIO Barcoding Initiative	IBI Diptera 01	CIBIO	PreservedSpecimen	{"BOLD_ProcessID":"IBIDP010-19"|"BOLD_BINURI":"BOLD:AAC1709" | "GenBank_Accession":"MN868822"}	369141c5-0f99-4681-9fe0-aa6b37a6ab24	INV00698	J. M. Grosso-Silva	1		adult	whole animal (ETOH) | DNA extract	in collection	http://boldsystems.org/index.php/Public_RecordView?processid=IBIDP010-19 | http://www.ncbi.nlm.nih.gov/nuccore/MN868822	14/07/2015	2015	7	14	INV00698	Europe	Portugal	PT	Porto	Vila Nova de Gaia	Parque das Tílias - Seixezelo	226	41.1672	-8.6044	WGS84	30		BOLD ID Engine	Sarcophaga crassipalpis Macquart, 1839	Animalia	Arthropoda	Insecta	Diptera	Sarcophagidae	Sarcophaga
8f012efb-6312-412a-8bf6-8447daa46b5c	event	05/02/2020	en	https://creativecommons.org/licenses/by/4.0/legalcode	CIBIO (Research Center in Biodiversity and Genetic Resources) Portugal	Ferreira S, Andrade R, Gonçalves A R, Sousa P, Beja P (2019): The InBIO Barcoding Initiative Database: Diptera 01. v1. CIBIO-InBIO (Research Center in Biodiversity and Genetic Resources), Portugal. Dataset/Occurrence. http://ipt.gbif.pt/ipt/resource?r=ibi_diptera_i&amp;v=1.0	37560003-ae75-43c3-95aa-48c98797aa2a	4ec2b246-f5fa-4b90-9a8d-ddafc2a3f970	a222a3e9-d4ac-4de1-b9e4-9a0f7c476b79	CIBIO	InBIO Barcoding Initiative	IBI Diptera 01	CIBIO	PreservedSpecimen	{"BOLD_ProcessID":"IBIDP144-19"|"BOLD_BINURI":"BOLD:ADH9310" | "GenBank_Accession":"MN868903"}	8f012efb-6312-412a-8bf6-8447daa46b5c	INV00817	J. M. Grosso-Silva | Rui Andrade	1		adult	whole animal (ETOH) | DNA extract	in collection	http://boldsystems.org/index.php/Public_RecordView?processid=IBIDP144-19 | http://www.ncbi.nlm.nih.gov/nuccore/MN868865	16/06/2015	2015	6	16	INV00817	Europe	Portugal	PT	Bragança	Vimioso	Margem direita do rio Angueira, a sudoeste do Castelo de Algoso	353	41.4551	-6.5921	WGS84	30	Rui Andrade	BOLD ID Engine	Anthomyia pluvialis (Linnaeus, 1758)	Animalia	Arthropoda	Insecta	Diptera	Anthomyiidae	Anthomyia
5ac5aab6-40bb-47db-9c27-6baf24a139c6	event	05/02/2020	en	https://creativecommons.org/licenses/by/4.0/legalcode	CIBIO (Research Center in Biodiversity and Genetic Resources) Portugal	Ferreira S, Andrade R, Gonçalves A R, Sousa P, Beja P (2019): The InBIO Barcoding Initiative Database: Diptera 01. v1. CIBIO-InBIO (Research Center in Biodiversity and Genetic Resources), Portugal. Dataset/Occurrence. http://ipt.gbif.pt/ipt/resource?r=ibi_diptera_i&amp;v=1.0	37560003-ae75-43c3-95aa-48c98797aa2a	4ec2b246-f5fa-4b90-9a8d-ddafc2a3f970	a222a3e9-d4ac-4de1-b9e4-9a0f7c476b80	CIBIO	InBIO Barcoding Initiative	IBI Diptera 01	CIBIO	PreservedSpecimen	{"BOLD_ProcessID":"IBIDP011-19"|"BOLD_BINURI":"BOLD:ABY1201" | "GenBank_Accession":"MN868749"}	5ac5aab6-40bb-47db-9c27-6baf24a139c6	INV00970	J. M. Grosso-Silva | Rui Andrade	1		adult	whole animal (ETOH) | DNA extract	in collection	http://boldsystems.org/index.php/Public_RecordView?processid=IBIDP011-19 | http://www.ncbi.nlm.nih.gov/nuccore/MN868903	17/06/2015	2015	6	17	INV00970	Europe	Portugal	PT	Bragança	Mogadouro	Margem esquerda do rio Sabor (albufeira), a leste do marco geodésico Vrea	193	41.2879	-6.8739	WGS84	30		BOLD ID Engine	Suillia variegata (Loew, 1862)	Animalia	Arthropoda	Insecta	Diptera	Heleomyzidae	Suillia
e5fc4d68-17d4-4ecb-8099-ec121d4d24a3	event	05/02/2020	en	https://creativecommons.org/licenses/by/4.0/legalcode	CIBIO (Research Center in Biodiversity and Genetic Resources) Portugal	Ferreira S, Andrade R, Gonçalves A R, Sousa P, Beja P (2019): The InBIO Barcoding Initiative Database: Diptera 01. v1. CIBIO-InBIO (Research Center in Biodiversity and Genetic Resources), Portugal. Dataset/Occurrence. http://ipt.gbif.pt/ipt/resource?r=ibi_diptera_i&amp;v=1.0	37560003-ae75-43c3-95aa-48c98797aa2a	4ec2b246-f5fa-4b90-9a8d-ddafc2a3f970	a222a3e9-d4ac-4de1-b9e4-9a0f7c476b81	CIBIO	InBIO Barcoding Initiative	IBI Diptera 01	CIBIO	PreservedSpecimen	{"BOLD_ProcessID":"IBIDP012-19"|"BOLD_BINURI":"BOLD:AAG3698" | "GenBank_Accession":"MN868718"}	e5fc4d68-17d4-4ecb-8099-ec121d4d24a3	INV01259	J. M. Grosso-Silva	1		adult	whole animal (ETOH) | DNA extract	in collection	http://boldsystems.org/index.php/Public_RecordView?processid=IBIDP012-19 | http://www.ncbi.nlm.nih.gov/nuccore/MN868749	10/08/2015	2015	8	10	INV00970	Europe	Portugal	PT	Porto	Vila Nova de Gaia	Parque das Tílias - Seixezelo	226	41.1672	-8.6044	WGS84	30	Rui Andrade	Morphology	Hermetia illucens (Linnaeus, 1758)	Animalia	Arthropoda	Insecta	Diptera	Stratiomyidae	Hermetia
97499ee3-385e-48d6-a52a-e0056430705f	event	05/02/2020	en	https://creativecommons.org/licenses/by/4.0/legalcode	CIBIO (Research Center in Biodiversity and Genetic Resources) Portugal	Ferreira S, Andrade R, Gonçalves A R, Sousa P, Beja P (2019): The InBIO Barcoding Initiative Database: Diptera 01. v1. CIBIO-InBIO (Research Center in Biodiversity and Genetic Resources), Portugal. Dataset/Occurrence. http://ipt.gbif.pt/ipt/resource?r=ibi_diptera_i&amp;v=1.0	37560003-ae75-43c3-95aa-48c98797aa2a	4ec2b246-f5fa-4b90-9a8d-ddafc2a3f970	a222a3e9-d4ac-4de1-b9e4-9a0f7c476b82	CIBIO	InBIO Barcoding Initiative	IBI Diptera 01	CIBIO	PreservedSpecimen	{"BOLD_ProcessID":"IBIDP145-19"|"BOLD_BINURI":"BOLD:ADC0694" | "GenBank_Accession":"MN868910"}	97499ee3-385e-48d6-a52a-e0056430705f	INV01282	Sónia Ferreira | Martin Corley | Ana Rita Gonçalves	1		adult	whole animal (ETOH) | DNA extract	in collection	http://boldsystems.org/index.php/Public_RecordView?processid=IBIDP145-19 | http://www.ncbi.nlm.nih.gov/nuccore/MN868896	25/08/2016	2016	8	25	INV01282	Europe	Portugal	PT	Castelo Branco	Covilhã	near Penhas da Saúde		40.3145	-7.5582	WGS84	30	Ana Rita Goncalves	Morphology	Micropeza lateralis Meigen, 1826	Animalia	Arthropoda	Insecta	Diptera	Micropezidae	Micropeza
1068e871-c72d-45cb-b124-34ab84472823	event	05/02/2020	en	https://creativecommons.org/licenses/by/4.0/legalcode	CIBIO (Research Center in Biodiversity and Genetic Resources) Portugal	Ferreira S, Andrade R, Gonçalves A R, Sousa P, Beja P (2019): The InBIO Barcoding Initiative Database: Diptera 01. v1. CIBIO-InBIO (Research Center in Biodiversity and Genetic Resources), Portugal. Dataset/Occurrence. http://ipt.gbif.pt/ipt/resource?r=ibi_diptera_i&amp;v=1.0	37560003-ae75-43c3-95aa-48c98797aa2a	4ec2b246-f5fa-4b90-9a8d-ddafc2a3f970	a222a3e9-d4ac-4de1-b9e4-9a0f7c476b83	CIBIO	InBIO Barcoding Initiative	IBI Diptera 01	CIBIO	PreservedSpecimen	{"BOLD_ProcessID":"IBIDP013-19"|"BOLD_BINURI":"BOLD:ACD8518" | "GenBank_Accession":"MN868781"}	1068e871-c72d-45cb-b124-34ab84472823	INV01283	Sónia Ferreira | Martin Corley | Ana Rita Gonçalves	1		adult	whole animal (ETOH) | DNA extract	in collection	http://boldsystems.org/index.php/Public_RecordView?processid=IBIDP013-19 | http://www.ncbi.nlm.nih.gov/nuccore/MN868718	25/08/2016	2016	8	25	INV01283	Europe	Portugal	PT	Castelo Branco	Covilhã	near Penhas da Saúde		40.3145	-7.5582	WGS84	30	Ana Rita Goncalves	Morphology	Hybos culiciformis (Fabricius, 1775)	Animalia	Arthropoda	Insecta	Diptera	Hybotidae	Hybos
c3a8595c-3837-4c66-8068-990b53cf6587	event	05/02/2020	en	https://creativecommons.org/licenses/by/4.0/legalcode	CIBIO (Research Center in Biodiversity and Genetic Resources) Portugal	Ferreira S, Andrade R, Gonçalves A R, Sousa P, Beja P (2019): The InBIO Barcoding Initiative Database: Diptera 01. v1. CIBIO-InBIO (Research Center in Biodiversity and Genetic Resources), Portugal. Dataset/Occurrence. http://ipt.gbif.pt/ipt/resource?r=ibi_diptera_i&amp;v=1.0	37560003-ae75-43c3-95aa-48c98797aa2a	4ec2b246-f5fa-4b90-9a8d-ddafc2a3f970	a222a3e9-d4ac-4de1-b9e4-9a0f7c476b84	CIBIO	InBIO Barcoding Initiative	IBI Diptera 01	CIBIO	PreservedSpecimen	{"BOLD_ProcessID":"IBIDP146-19"|"BOLD_BINURI":"BOLD:ADV6563" | "GenBank_Accession":"MN868813"}	c3a8595c-3837-4c66-8068-990b53cf6587	INV01287	Sónia Ferreira | Martin Corley | Ana Rita Gonçalves	1		adult	whole animal (ETOH) | DNA extract	in collection	http://boldsystems.org/index.php/Public_RecordView?processid=IBIDP146-19 | http://www.ncbi.nlm.nih.gov/nuccore/MN868820	25/08/2016	2016	8	25	INV01287	Europe	Portugal	PT	Castelo Branco	Covilhã	near Penhas da Saúde		40.3145	-7.5582	WGS84	30	Ana Rita Goncalves	Morphology	Euthycera alaris Vala, 1983	Animalia	Arthropoda	Insecta	Diptera	Sciomyzidae	Euthycera
1cfef742-4f9d-4d17-990b-855797500c05	event	05/02/2020	en	https://creativecommons.org/licenses/by/4.0/legalcode	CIBIO (Research Center in Biodiversity and Genetic Resources) Portugal	Ferreira S, Andrade R, Gonçalves A R, Sousa P, Beja P (2019): The InBIO Barcoding Initiative Database: Diptera 01. v1. CIBIO-InBIO (Research Center in Biodiversity and Genetic Resources), Portugal. Dataset/Occurrence. http://ipt.gbif.pt/ipt/resource?r=ibi_diptera_i&amp;v=1.0	37560003-ae75-43c3-95aa-48c98797aa2a	4ec2b246-f5fa-4b90-9a8d-ddafc2a3f970	a222a3e9-d4ac-4de1-b9e4-9a0f7c476b85	CIBIO	InBIO Barcoding Initiative	IBI Diptera 01	CIBIO	PreservedSpecimen	{"BOLD_ProcessID":"IBIDP014-19"|"BOLD_BINURI":"BOLD:ACD8518" | "GenBank_Accession":"MN868800"}	1cfef742-4f9d-4d17-990b-855797500c05	INV01808	Martin Corley | Rui Andrade	1		adult	whole animal (ETOH) | DNA extract	in collection	http://boldsystems.org/index.php/Public_RecordView?processid=IBIDP014-19 | http://www.ncbi.nlm.nih.gov/nuccore/MN868910	02/10/2015	2015	10	2	C9	Europe	Portugal	PT	Bragança	Bragança	Carrazedo	890	41.7664	-6.9023	WGS84	30	Rui Andrade	Morphology	Hybos culiciformis (Fabricius, 1775)	Animalia	Arthropoda	Insecta	Diptera	Hybotidae	Hybos
f0b95316-83a0-40ea-8b3f-73ff7b90aff8	event	05/02/2020	en	https://creativecommons.org/licenses/by/4.0/legalcode	CIBIO (Research Center in Biodiversity and Genetic Resources) Portugal	Ferreira S, Andrade R, Gonçalves A R, Sousa P, Beja P (2019): The InBIO Barcoding Initiative Database: Diptera 01. v1. CIBIO-InBIO (Research Center in Biodiversity and Genetic Resources), Portugal. Dataset/Occurrence. http://ipt.gbif.pt/ipt/resource?r=ibi_diptera_i&amp;v=1.0	37560003-ae75-43c3-95aa-48c98797aa2a	4ec2b246-f5fa-4b90-9a8d-ddafc2a3f970	a222a3e9-d4ac-4de1-b9e4-9a0f7c476b86	CIBIO	InBIO Barcoding Initiative	IBI Diptera 01	CIBIO	PreservedSpecimen	{"BOLD_ProcessID":"IBIDP015-19"|"BOLD_BINURI":"BOLD:AAC6833" | "GenBank_Accession":"MN868761"}	f0b95316-83a0-40ea-8b3f-73ff7b90aff8	INV01909	Martin Corley | Rui Andrade	1		adult	whole animal (ETOH) | DNA extract	in collection	http://boldsystems.org/index.php/Public_RecordView?processid=IBIDP015-19 | http://www.ncbi.nlm.nih.gov/nuccore/MN868781	05/10/2015	2015	10	5	C10	Europe	Portugal	PT	Bragança	Vimioso	Vale de Algoso		41.4979	-6.5389	WGS84	30	Rui Andrade	Morphology	Episyrphus balteatus (De Geer, 1776)	Animalia	Arthropoda	Insecta	Diptera	Syrphidae	Episyrphus
d3a61564-f9f4-49fd-8bca-5a5b47ee40ce	event	05/02/2020	en	https://creativecommons.org/licenses/by/4.0/legalcode	CIBIO (Research Center in Biodiversity and Genetic Resources) Portugal	Ferreira S, Andrade R, Gonçalves A R, Sousa P, Beja P (2019): The InBIO Barcoding Initiative Database: Diptera 01. v1. CIBIO-InBIO (Research Center in Biodiversity and Genetic Resources), Portugal. Dataset/Occurrence. http://ipt.gbif.pt/ipt/resource?r=ibi_diptera_i&amp;v=1.0	37560003-ae75-43c3-95aa-48c98797aa2a	4ec2b246-f5fa-4b90-9a8d-ddafc2a3f970	a222a3e9-d4ac-4de1-b9e4-9a0f7c476b87	CIBIO	InBIO Barcoding Initiative	IBI Diptera 01	CIBIO	PreservedSpecimen	{"BOLD_ProcessID":"IBIDP016-19"|"BOLD_BINURI":"BOLD:AAY9892" | "GenBank_Accession":"MN868866"}	d3a61564-f9f4-49fd-8bca-5a5b47ee40ce	INV01910	Martin Corley | Rui Andrade	1		adult	whole animal (ETOH) | DNA extract	in collection	http://boldsystems.org/index.php/Public_RecordView?processid=IBIDP016-19 | http://www.ncbi.nlm.nih.gov/nuccore/MN868813	05/10/2015	2015	10	5	D1	Europe	Portugal	PT	Bragança	Vimioso	Vale de Algoso		41.4979	-6.5389	WGS84	30	Rui Andrade	Morphology	Eristalis similis (Fallen, 1817)	Animalia	Arthropoda	Insecta	Diptera	Syrphidae	Eristalis
b871426f-f0fa-4f6d-b874-6e6be93ab05f	event	05/02/2020	en	https://creativecommons.org/licenses/by/4.0/legalcode	CIBIO (Research Center in Biodiversity and Genetic Resources) Portugal	Ferreira S, Andrade R, Gonçalves A R, Sousa P, Beja P (2019): The InBIO Barcoding Initiative Database: Diptera 01. v1. CIBIO-InBIO (Research Center in Biodiversity and Genetic Resources), Portugal. Dataset/Occurrence. http://ipt.gbif.pt/ipt/resource?r=ibi_diptera_i&amp;v=1.0	37560003-ae75-43c3-95aa-48c98797aa2a	4ec2b246-f5fa-4b90-9a8d-ddafc2a3f970	a222a3e9-d4ac-4de1-b9e4-9a0f7c476b88	CIBIO	InBIO Barcoding Initiative	IBI Diptera 01	CIBIO	PreservedSpecimen	{"BOLD_ProcessID":"IBIDP017-19"|"BOLD_BINURI":"BOLD:ACL5309" | "GenBank_Accession":"MN868857"}	b871426f-f0fa-4f6d-b874-6e6be93ab05f	INV01912	Martin Corley | Rui Andrade	1		adult	whole animal (ETOH) | DNA extract	in collection	http://boldsystems.org/index.php/Public_RecordView?processid=IBIDP017-19 | http://www.ncbi.nlm.nih.gov/nuccore/MN868800	05/10/2015	2015	10	5	D3	Europe	Portugal	PT	Bragança	Vimioso	Vale de Algoso		41.4979	-6.5389	WGS84	30	Rui Andrade	Morphology	Eristalinus taeniops (Wiedemann, 1818)	Animalia	Arthropoda	Insecta	Diptera	Syrphidae	Eristalinus
b74adea2-fb28-4ab5-a059-b30fb35a41f2	event	05/02/2020	en	https://creativecommons.org/licenses/by/4.0/legalcode	CIBIO (Research Center in Biodiversity and Genetic Resources) Portugal	Ferreira S, Andrade R, Gonçalves A R, Sousa P, Beja P (2019): The InBIO Barcoding Initiative Database: Diptera 01. v1. CIBIO-InBIO (Research Center in Biodiversity and Genetic Resources), Portugal. Dataset/Occurrence. http://ipt.gbif.pt/ipt/resource?r=ibi_diptera_i&amp;v=1.0	37560003-ae75-43c3-95aa-48c98797aa2a	4ec2b246-f5fa-4b90-9a8d-ddafc2a3f970	a222a3e9-d4ac-4de1-b9e4-9a0f7c476b89	CIBIO	InBIO Barcoding Initiative	IBI Diptera 01	CIBIO	PreservedSpecimen	{"BOLD_ProcessID":"IBIDP018-19"|"BOLD_BINURI":"BOLD:AAB6579" | "GenBank_Accession":"MN868732"}	b74adea2-fb28-4ab5-a059-b30fb35a41f2	INV01920	Martin Corley | Rui Andrade	1		adult	whole animal (ETOH) | DNA extract	in collection	http://boldsystems.org/index.php/Public_RecordView?processid=IBIDP018-19 | http://www.ncbi.nlm.nih.gov/nuccore/MN868761	06/10/2015	2015	10	6	E1	Europe	Portugal	PT	Bragança	Miranda do Douro	Freixiosa	600	41.4248	-6.3084	WGS84	30	Rui Andrade	Morphology	Calliphora vicina Robineau-Desvoidy, 1830	Animalia	Arthropoda	Insecta	Diptera	Calliphoridae	Calliphora
8fc39f9f-1020-46e2-9e11-3ea8fd867f4e	event	05/02/2020	en	https://creativecommons.org/licenses/by/4.0/legalcode	CIBIO (Research Center in Biodiversity and Genetic Resources) Portugal	Ferreira S, Andrade R, Gonçalves A R, Sousa P, Beja P (2019): The InBIO Barcoding Initiative Database: Diptera 01. v1. CIBIO-InBIO (Research Center in Biodiversity and Genetic Resources), Portugal. Dataset/Occurrence. http://ipt.gbif.pt/ipt/resource?r=ibi_diptera_i&amp;v=1.0	37560003-ae75-43c3-95aa-48c98797aa2a	4ec2b246-f5fa-4b90-9a8d-ddafc2a3f970	a222a3e9-d4ac-4de1-b9e4-9a0f7c476b90	CIBIO	InBIO Barcoding Initiative	IBI Diptera 01	CIBIO	PreservedSpecimen	{"BOLD_ProcessID":"IBIDP019-19"|"BOLD_BINURI":"BOLD:AAB0391" | "GenBank_Accession":"MN868900"}	8fc39f9f-1020-46e2-9e11-3ea8fd867f4e	INV01937	Martin Corley | Rui Andrade	1		adult	whole animal (ETOH) | DNA extract	in collection	http://boldsystems.org/index.php/Public_RecordView?processid=IBIDP019-19 | http://www.ncbi.nlm.nih.gov/nuccore/MN868866	06/10/2015	2015	10	6	F8	Europe	Portugal	PT	Bragança	Miranda do Douro	Freixiosa	600	41.4248	-6.3084	WGS84	30	Rui Andrade	Morphology	Eristalis tenax (Linnaeus, 1758)	Animalia	Arthropoda	Insecta	Diptera	Syrphidae	Eristalis
a9e3d293-7eae-4bc0-96d7-0e3e4309fb99	event	05/02/2020	en	https://creativecommons.org/licenses/by/4.0/legalcode	CIBIO (Research Center in Biodiversity and Genetic Resources) Portugal	Ferreira S, Andrade R, Gonçalves A R, Sousa P, Beja P (2019): The InBIO Barcoding Initiative Database: Diptera 01. v1. CIBIO-InBIO (Research Center in Biodiversity and Genetic Resources), Portugal. Dataset/Occurrence. http://ipt.gbif.pt/ipt/resource?r=ibi_diptera_i&amp;v=1.0	37560003-ae75-43c3-95aa-48c98797aa2a	4ec2b246-f5fa-4b90-9a8d-ddafc2a3f970	a222a3e9-d4ac-4de1-b9e4-9a0f7c476b91	CIBIO	InBIO Barcoding Initiative	IBI Diptera 01	CIBIO	PreservedSpecimen	{"BOLD_ProcessID":"IBIDP020-19"|"BOLD_BINURI":"BOLD:AAP9713" | "GenBank_Accession":"MN868821"}	a9e3d293-7eae-4bc0-96d7-0e3e4309fb99	INV01938	Martin Corley | Rui Andrade	1		adult	whole animal (ETOH) | DNA extract	in collection	http://boldsystems.org/index.php/Public_RecordView?processid=IBIDP020-19 | http://www.ncbi.nlm.nih.gov/nuccore/MN868857	06/10/2015	2015	10	6	F9	Europe	Portugal	PT	Bragança	Miranda do Douro	Freixiosa	600	41.4248	-6.3084	WGS84	30	Rui Andrade	Morphology	Myathropa florea (Linnaeus, 1758)	Animalia	Arthropoda	Insecta	Diptera	Syrphidae	Myathropa
0e870e70-879f-4921-889c-08de2b40a42c	event	05/02/2020	en	https://creativecommons.org/licenses/by/4.0/legalcode	CIBIO (Research Center in Biodiversity and Genetic Resources) Portugal	Ferreira S, Andrade R, Gonçalves A R, Sousa P, Beja P (2019): The InBIO Barcoding Initiative Database: Diptera 01. v1. CIBIO-InBIO (Research Center in Biodiversity and Genetic Resources), Portugal. Dataset/Occurrence. http://ipt.gbif.pt/ipt/resource?r=ibi_diptera_i&amp;v=1.0	37560003-ae75-43c3-95aa-48c98797aa2a	4ec2b246-f5fa-4b90-9a8d-ddafc2a3f970	a222a3e9-d4ac-4de1-b9e4-9a0f7c476b92	CIBIO	InBIO Barcoding Initiative	IBI Diptera 01	CIBIO	PreservedSpecimen	{"BOLD_ProcessID":"IBIDP021-19"|"BOLD_BINURI":"BOLD:AAA8223" | "GenBank_Accession":"MN868782"}	0e870e70-879f-4921-889c-08de2b40a42c	INV01948	Martin Corley | Rui Andrade	1		adult	whole animal (ETOH) | DNA extract	in collection	http://boldsystems.org/index.php/Public_RecordView?processid=IBIDP021-19 | http://www.ncbi.nlm.nih.gov/nuccore/MN868732	07/10/2015	2015	10	7	G9	Europe	Portugal	PT	Castelo Branco	Idanha-a-Nova	Penha Garcia		40.0543	-7.0012	WGS84	30	Rui Andrade	Morphology	Eristalis arbustorum (Linnaeus, 1758)	Animalia	Arthropoda	Insecta	Diptera	Syrphidae	Eristalis
50375aee-ec5f-4917-80f0-a0e9669f4d0b	event	05/02/2020	en	https://creativecommons.org/licenses/by/4.0/legalcode	CIBIO (Research Center in Biodiversity and Genetic Resources) Portugal	Ferreira S, Andrade R, Gonçalves A R, Sousa P, Beja P (2019): The InBIO Barcoding Initiative Database: Diptera 01. v1. CIBIO-InBIO (Research Center in Biodiversity and Genetic Resources), Portugal. Dataset/Occurrence. http://ipt.gbif.pt/ipt/resource?r=ibi_diptera_i&amp;v=1.0	37560003-ae75-43c3-95aa-48c98797aa2a	4ec2b246-f5fa-4b90-9a8d-ddafc2a3f970	a222a3e9-d4ac-4de1-b9e4-9a0f7c476b93	CIBIO	InBIO Barcoding Initiative	IBI Diptera 01	CIBIO	PreservedSpecimen	{"BOLD_ProcessID":"IBIDP022-19"|"BOLD_BINURI":"BOLD:AAN3295" | "GenBank_Accession":"MN868867"}	50375aee-ec5f-4917-80f0-a0e9669f4d0b	INV02245	Sónia Ferreira | Martin Corley | Ana Rita Gonçalves	1		adult	whole animal (ETOH) | DNA extract	in collection	http://boldsystems.org/index.php/Public_RecordView?processid=IBIDP022-19 | http://www.ncbi.nlm.nih.gov/nuccore/MN868900	26/08/2016	2016	8	26	INV02245	Europe	Portugal	PT	Guarda	Seia	Central Hidroeléctrica da Ponte de Jugais		40.3846	-7.7049	WGS84	30	Ana Rita Goncalves	Morphology	Cylindromyia bicolor (Olivier, 1811)	Animalia	Arthropoda	Insecta	Diptera	Tachinidae	Cylindromyia
e05df0e7-1c4f-4ed5-8e05-40c40e3451ec	event	05/02/2020	en	https://creativecommons.org/licenses/by/4.0/legalcode	CIBIO (Research Center in Biodiversity and Genetic Resources) Portugal	Ferreira S, Andrade R, Gonçalves A R, Sousa P, Beja P (2019): The InBIO Barcoding Initiative Database: Diptera 01. v1. CIBIO-InBIO (Research Center in Biodiversity and Genetic Resources), Portugal. Dataset/Occurrence. http://ipt.gbif.pt/ipt/resource?r=ibi_diptera_i&amp;v=1.0	37560003-ae75-43c3-95aa-48c98797aa2a	4ec2b246-f5fa-4b90-9a8d-ddafc2a3f970	a222a3e9-d4ac-4de1-b9e4-9a0f7c476b94	CIBIO	InBIO Barcoding Initiative	IBI Diptera 01	CIBIO	PreservedSpecimen	{"BOLD_ProcessID":"IBIDP023-19"|"BOLD_BINURI":"BOLD:AAD0853" | "GenBank_Accession":"MN868799"}	e05df0e7-1c4f-4ed5-8e05-40c40e3451ec	INV02883	Sónia Ferreira | Martin Corley | Rui Andrade	1	male	adult	whole animal (ETOH) | DNA extract	in collection	http://boldsystems.org/index.php/Public_RecordView?processid=IBIDP023-19 | http://www.ncbi.nlm.nih.gov/nuccore/MN868821	29/05/2016	2016	5	29	INV02883	Europe	Portugal	PT	Viana do Castelo	Melgaço	Podre - Assureira	811	42.0028	-8.1691	WGS84	30	Rui Andrade	Morphology	Scathophaga stercoraria (Linnaeus, 1758)	Animalia	Arthropoda	Insecta	Diptera	Scathophagidae	Scathophaga
3f2973c8-5964-4af3-a11c-eec06cb095b1	event	05/02/2020	en	https://creativecommons.org/licenses/by/4.0/legalcode	CIBIO (Research Center in Biodiversity and Genetic Resources) Portugal	Ferreira S, Andrade R, Gonçalves A R, Sousa P, Beja P (2019): The InBIO Barcoding Initiative Database: Diptera 01. v1. CIBIO-InBIO (Research Center in Biodiversity and Genetic Resources), Portugal. Dataset/Occurrence. http://ipt.gbif.pt/ipt/resource?r=ibi_diptera_i&amp;v=1.0	37560003-ae75-43c3-95aa-48c98797aa2a	4ec2b246-f5fa-4b90-9a8d-ddafc2a3f970	a222a3e9-d4ac-4de1-b9e4-9a0f7c476b95	CIBIO	InBIO Barcoding Initiative	IBI Diptera 01	CIBIO	PreservedSpecimen	{"BOLD_ProcessID":"IBIDP024-19"|"BOLD_BINURI":"BOLD:AAA8931" | "GenBank_Accession":"MN868856"}	3f2973c8-5964-4af3-a11c-eec06cb095b1	INV02884	Sónia Ferreira | Martin Corley | Rui Andrade	1		adult	whole animal (ETOH) | DNA extract	in collection	http://boldsystems.org/index.php/Public_RecordView?processid=IBIDP024-19 | http://www.ncbi.nlm.nih.gov/nuccore/MN868782	30/05/2016	2016	5	30	INV02884	Europe	Portugal	PT	Viana do Castelo	Melgaço	Podre - Assureira	811	42.0028	-8.1691	WGS84	30	Rui Andrade	Morphology	Calliphora vomitoria (Linnaeus, 1758)	Animalia	Arthropoda	Insecta	Diptera	Calliphoridae	Calliphora
83659760-cdc7-4ab1-89c0-70a2b18ba524	event	05/02/2020	en	https://creativecommons.org/licenses/by/4.0/legalcode	CIBIO (Research Center in Biodiversity and Genetic Resources) Portugal	Ferreira S, Andrade R, Gonçalves A R, Sousa P, Beja P (2019): The InBIO Barcoding Initiative Database: Diptera 01. v1. CIBIO-InBIO (Research Center in Biodiversity and Genetic Resources), Portugal. Dataset/Occurrence. http://ipt.gbif.pt/ipt/resource?r=ibi_diptera_i&amp;v=1.0	37560003-ae75-43c3-95aa-48c98797aa2a	4ec2b246-f5fa-4b90-9a8d-ddafc2a3f970	a222a3e9-d4ac-4de1-b9e4-9a0f7c476b96	CIBIO	InBIO Barcoding Initiative	IBI Diptera 01	CIBIO	PreservedSpecimen	{"BOLD_ProcessID":"IBIDP025-19"|"BOLD_BINURI":"BOLD:AAA7374" | "GenBank_Accession":"MN868774"}	83659760-cdc7-4ab1-89c0-70a2b18ba524	INV02901	Sónia Ferreira | Martin Corley | Rui Andrade	1		adult	whole animal (ETOH) | DNA extract	in collection	http://boldsystems.org/index.php/Public_RecordView?processid=IBIDP025-19 | http://www.ncbi.nlm.nih.gov/nuccore/MN868867	01/06/2016	2016	6	1	INV02901	Europe	Portugal	PT	Bragança	Alfândega da Fé	Sambade		41.4219	-7.0035	WGS84	30	Rui Andrade	Morphology	Sphaerophoria scripta (Linnaeus, 1758)	Animalia	Arthropoda	Insecta	Diptera	Syrphidae	Sphaerophoria
ae55c226-0dff-4809-921f-574088f35bfd	event	05/02/2020	en	https://creativecommons.org/licenses/by/4.0/legalcode	CIBIO (Research Center in Biodiversity and Genetic Resources) Portugal	Ferreira S, Andrade R, Gonçalves A R, Sousa P, Beja P (2019): The InBIO Barcoding Initiative Database: Diptera 01. v1. CIBIO-InBIO (Research Center in Biodiversity and Genetic Resources), Portugal. Dataset/Occurrence. http://ipt.gbif.pt/ipt/resource?r=ibi_diptera_i&amp;v=1.0	37560003-ae75-43c3-95aa-48c98797aa2a	4ec2b246-f5fa-4b90-9a8d-ddafc2a3f970	a222a3e9-d4ac-4de1-b9e4-9a0f7c476b97	CIBIO	InBIO Barcoding Initiative	IBI Diptera 01	CIBIO	PreservedSpecimen	{"BOLD_ProcessID":"IBIDP026-19"|"BOLD_BINURI":"BOLD:AAB0391" | "GenBank_Accession":"MN868756"}	ae55c226-0dff-4809-921f-574088f35bfd	INV02914	Sónia Ferreira | Martin Corley | Rui Andrade	1	female	adult	whole animal (ETOH) | DNA extract	in collection	http://boldsystems.org/index.php/Public_RecordView?processid=IBIDP026-19 | http://www.ncbi.nlm.nih.gov/nuccore/MN868799	01/06/2016	2016	6	1	INV02914	Europe	Portugal	PT	Bragança	Torre de Moncorvo	Estevais		41.2327	-7.0729	WGS84	30	Rui Andrade	Morphology	Eristalis tenax (Linnaeus, 1758)	Animalia	Arthropoda	Insecta	Diptera	Syrphidae	Eristalis
014277e7-365e-4a0a-94a0-0a9542ea3809	event	05/02/2020	en	https://creativecommons.org/licenses/by/4.0/legalcode	CIBIO (Research Center in Biodiversity and Genetic Resources) Portugal	Ferreira S, Andrade R, Gonçalves A R, Sousa P, Beja P (2019): The InBIO Barcoding Initiative Database: Diptera 01. v1. CIBIO-InBIO (Research Center in Biodiversity and Genetic Resources), Portugal. Dataset/Occurrence. http://ipt.gbif.pt/ipt/resource?r=ibi_diptera_i&amp;v=1.0	37560003-ae75-43c3-95aa-48c98797aa2a	4ec2b246-f5fa-4b90-9a8d-ddafc2a3f970	a222a3e9-d4ac-4de1-b9e4-9a0f7c476b98	CIBIO	InBIO Barcoding Initiative	IBI Diptera 01	CIBIO	PreservedSpecimen	{"BOLD_ProcessID":"IBIDP027-19"|"BOLD_BINURI":"BOLD:AAA8223" | "GenBank_Accession":"MN868832"}	014277e7-365e-4a0a-94a0-0a9542ea3809	INV02915	Sónia Ferreira | Martin Corley | Rui Andrade	1	male	adult	whole animal (ETOH) | DNA extract	in collection	http://boldsystems.org/index.php/Public_RecordView?processid=IBIDP027-19 | http://www.ncbi.nlm.nih.gov/nuccore/MN868856	01/06/2016	2016	6	1	INV02915	Europe	Portugal	PT	Bragança	Torre de Moncorvo	Estevais		41.2327	-7.0729	WGS84	30	Rui Andrade	Morphology	Eristalis arbustorum (Linnaeus, 1758)	Animalia	Arthropoda	Insecta	Diptera	Syrphidae	Eristalis
72a34ccb-484b-494d-8fd8-e3e85c00dda2	event	05/02/2020	en	https://creativecommons.org/licenses/by/4.0/legalcode	CIBIO (Research Center in Biodiversity and Genetic Resources) Portugal	Ferreira S, Andrade R, Gonçalves A R, Sousa P, Beja P (2019): The InBIO Barcoding Initiative Database: Diptera 01. v1. CIBIO-InBIO (Research Center in Biodiversity and Genetic Resources), Portugal. Dataset/Occurrence. http://ipt.gbif.pt/ipt/resource?r=ibi_diptera_i&amp;v=1.0	37560003-ae75-43c3-95aa-48c98797aa2a	4ec2b246-f5fa-4b90-9a8d-ddafc2a3f970	a222a3e9-d4ac-4de1-b9e4-9a0f7c476b99	CIBIO	InBIO Barcoding Initiative	IBI Diptera 01	CIBIO	PreservedSpecimen	{"BOLD_ProcessID":"IBIDP028-19"|"BOLD_BINURI":"BOLD:ABX4821" | "GenBank_Accession":"MN868743"}	72a34ccb-484b-494d-8fd8-e3e85c00dda2	INV02952	Sónia Ferreira | Martin Corley | Rui Andrade	1		adult	whole animal (ETOH) | DNA extract	in collection	http://boldsystems.org/index.php/Public_RecordView?processid=IBIDP028-19 | http://www.ncbi.nlm.nih.gov/nuccore/MN868774	03/06/2016	2016	6	3	INV02952	Europe	Portugal	PT	Bragança	Miranda do Douro	Freixiosa	600	41.4248	-6.3084	WGS84	30	Rui Andrade	Morphology	Ulidia apicalis Meigen, 1826	Animalia	Arthropoda	Insecta	Diptera	Ulidiidae	Ulidia
b166ca09-b892-4148-965d-b44c2a6f53bd	event	05/02/2020	en	https://creativecommons.org/licenses/by/4.0/legalcode	CIBIO (Research Center in Biodiversity and Genetic Resources) Portugal	Ferreira S, Andrade R, Gonçalves A R, Sousa P, Beja P (2019): The InBIO Barcoding Initiative Database: Diptera 01. v1. CIBIO-InBIO (Research Center in Biodiversity and Genetic Resources), Portugal. Dataset/Occurrence. http://ipt.gbif.pt/ipt/resource?r=ibi_diptera_i&amp;v=1.0	37560003-ae75-43c3-95aa-48c98797aa2a	4ec2b246-f5fa-4b90-9a8d-ddafc2a3f970	a222a3e9-d4ac-4de1-b9e4-9a0f7c476b100	CIBIO	InBIO Barcoding Initiative	IBI Diptera 01	CIBIO	PreservedSpecimen	{"BOLD_ProcessID":"IBIDP029-19"|"BOLD_BINURI":"BOLD:ABW5574" | "GenBank_Accession":"MN868787"}	b166ca09-b892-4148-965d-b44c2a6f53bd	INV02961	Sónia Ferreira | Martin Corley | Rui Andrade	1		adult	whole animal (ETOH) | DNA extract	in collection	http://boldsystems.org/index.php/Public_RecordView?processid=IBIDP029-19 | http://www.ncbi.nlm.nih.gov/nuccore/MN868756	05/06/2016	2016	6	5	INV02961	Europe	Portugal	PT	Bragança	Bragança	Lama Grande		41.9792	-6.7938	WGS84	30	Rui Andrade	Morphology	Schoenomyza litorella (Fallen, 1823)	Animalia	Arthropoda	Insecta	Diptera	Muscidae	Schoenomyza
9d5c3b89-2e76-4cbf-a0d1-5c6f5242627e	event	05/02/2020	en	https://creativecommons.org/licenses/by/4.0/legalcode	CIBIO (Research Center in Biodiversity and Genetic Resources) Portugal	Ferreira S, Andrade R, Gonçalves A R, Sousa P, Beja P (2019): The InBIO Barcoding Initiative Database: Diptera 01. v1. CIBIO-InBIO (Research Center in Biodiversity and Genetic Resources), Portugal. Dataset/Occurrence. http://ipt.gbif.pt/ipt/resource?r=ibi_diptera_i&amp;v=1.0	37560003-ae75-43c3-95aa-48c98797aa2a	4ec2b246-f5fa-4b90-9a8d-ddafc2a3f970	a222a3e9-d4ac-4de1-b9e4-9a0f7c476b101	CIBIO	InBIO Barcoding Initiative	IBI Diptera 01	CIBIO	PreservedSpecimen	{"BOLD_ProcessID":"IBIDP030-19"|"BOLD_BINURI":"BOLD:ABA5170" | "GenBank_Accession":"MN868875"}	9d5c3b89-2e76-4cbf-a0d1-5c6f5242627e	INV03580	Sónia Ferreira | Martin Corley | Ana Rita Gonçalves	1		adult	whole animal (ETOH) | DNA extract	in collection	http://boldsystems.org/index.php/Public_RecordView?processid=IBIDP030-19 | http://www.ncbi.nlm.nih.gov/nuccore/MN868832	29/08/2016	2016	8	29	INV03580	Europe	Portugal	PT	Bragança	Torre de Moncorvo	Estevais		41.2327	-7.0729	WGS84	30	Rui Andrade	Morphology	Physiphora alceae (Preyssler, 1791)	Animalia	Arthropoda	Insecta	Diptera	Ulidiidae	Physiphora
8df8b8da-4cbe-4ec1-91b7-c6ddce280d73	event	05/02/2020	en	https://creativecommons.org/licenses/by/4.0/legalcode	CIBIO (Research Center in Biodiversity and Genetic Resources) Portugal	Ferreira S, Andrade R, Gonçalves A R, Sousa P, Beja P (2019): The InBIO Barcoding Initiative Database: Diptera 01. v1. CIBIO-InBIO (Research Center in Biodiversity and Genetic Resources), Portugal. Dataset/Occurrence. http://ipt.gbif.pt/ipt/resource?r=ibi_diptera_i&amp;v=1.0	37560003-ae75-43c3-95aa-48c98797aa2a	4ec2b246-f5fa-4b90-9a8d-ddafc2a3f970	a222a3e9-d4ac-4de1-b9e4-9a0f7c476b102	CIBIO	InBIO Barcoding Initiative	IBI Diptera 01	CIBIO	PreservedSpecimen	{"BOLD_ProcessID":"IBIDP031-19"|"BOLD_BINURI":"BOLD:ADS0144" | "GenBank_Accession":"MN868804"}	8df8b8da-4cbe-4ec1-91b7-c6ddce280d73	INV04153	Joana Paupério | Sónia Ferreira	1		adult	whole animal (ETOH) | DNA extract	in collection	http://boldsystems.org/index.php/Public_RecordView?processid=IBIDP031-19 | http://www.ncbi.nlm.nih.gov/nuccore/MN868743	20/10/2016	2016	10	20	INV04153	Europe	Portugal	PT	Porto	Vila do Conde	Campus Agrário de Vairão	100	41.3283	-8.6728	WGS84	30	Sonia AF Ferreira	Morphology	Milesia crabroniformis (Fabricius, 1775)	Animalia	Arthropoda	Insecta	Diptera	Syrphidae	Milesia
aa25dc94-5e76-450c-a3fa-4c10703b1a6c	event	05/02/2020	en	https://creativecommons.org/licenses/by/4.0/legalcode	CIBIO (Research Center in Biodiversity and Genetic Resources) Portugal	Ferreira S, Andrade R, Gonçalves A R, Sousa P, Beja P (2019): The InBIO Barcoding Initiative Database: Diptera 01. v1. CIBIO-InBIO (Research Center in Biodiversity and Genetic Resources), Portugal. Dataset/Occurrence. http://ipt.gbif.pt/ipt/resource?r=ibi_diptera_i&amp;v=1.0	37560003-ae75-43c3-95aa-48c98797aa2a	4ec2b246-f5fa-4b90-9a8d-ddafc2a3f970	a222a3e9-d4ac-4de1-b9e4-9a0f7c476b103	CIBIO	InBIO Barcoding Initiative	IBI Diptera 01	CIBIO	PreservedSpecimen	{"BOLD_ProcessID":"IBIDP032-19"|"BOLD_BINURI":"BOLD:AAG3698" | "GenBank_Accession":"MN868889"}	aa25dc94-5e76-450c-a3fa-4c10703b1a6c	INV04643		1		adult	whole animal (ETOH) | DNA extract	in collection	http://boldsystems.org/index.php/Public_RecordView?processid=IBIDP032-19 | http://www.ncbi.nlm.nih.gov/nuccore/MN868787					INV04643	Europe	Portugal	PT							WGS84	30	Rui Andrade	Morphology	Hermetia illucens (Linnaeus, 1758)	Animalia	Arthropoda	Insecta	Diptera	Stratiomyidae	Hermetia
9675af5b-a576-4070-968e-e83c7d80dbed	event	05/02/2020	en	https://creativecommons.org/licenses/by/4.0/legalcode	CIBIO (Research Center in Biodiversity and Genetic Resources) Portugal	Ferreira S, Andrade R, Gonçalves A R, Sousa P, Beja P (2019): The InBIO Barcoding Initiative Database: Diptera 01. v1. CIBIO-InBIO (Research Center in Biodiversity and Genetic Resources), Portugal. Dataset/Occurrence. http://ipt.gbif.pt/ipt/resource?r=ibi_diptera_i&amp;v=1.0	37560003-ae75-43c3-95aa-48c98797aa2a	4ec2b246-f5fa-4b90-9a8d-ddafc2a3f970	a222a3e9-d4ac-4de1-b9e4-9a0f7c476b104	CIBIO	InBIO Barcoding Initiative	IBI Diptera 01	CIBIO	PreservedSpecimen	{"BOLD_ProcessID":"IBIDP033-19"|"BOLD_BINURI":"BOLD:AAA7374" | "GenBank_Accession":"MN868784"}	9675af5b-a576-4070-968e-e83c7d80dbed	INV04900	Rui Andrade	1		adult	whole animal (ETOH) | DNA extract	in collection	http://boldsystems.org/index.php/Public_RecordView?processid=IBIDP033-19 | http://www.ncbi.nlm.nih.gov/nuccore/MN868875	03/05/2017	2017	5	3	INV04900	Europe	Portugal	PT	Porto	Valongo	Campo		41.1763	-8.4806	WGS84	30	Rui Andrade	Morphology	Sphaerophoria scripta (Linnaeus, 1758)	Animalia	Arthropoda	Insecta	Diptera	Syrphidae	Sphaerophoria
62ee0f17-debe-498d-92cb-6130b90c2414	event	05/02/2020	en	https://creativecommons.org/licenses/by/4.0/legalcode	CIBIO (Research Center in Biodiversity and Genetic Resources) Portugal	Ferreira S, Andrade R, Gonçalves A R, Sousa P, Beja P (2019): The InBIO Barcoding Initiative Database: Diptera 01. v1. CIBIO-InBIO (Research Center in Biodiversity and Genetic Resources), Portugal. Dataset/Occurrence. http://ipt.gbif.pt/ipt/resource?r=ibi_diptera_i&amp;v=1.0	37560003-ae75-43c3-95aa-48c98797aa2a	4ec2b246-f5fa-4b90-9a8d-ddafc2a3f970	a222a3e9-d4ac-4de1-b9e4-9a0f7c476b105	CIBIO	InBIO Barcoding Initiative	IBI Diptera 01	CIBIO	PreservedSpecimen	{"BOLD_ProcessID":"IBIDP034-19"|"BOLD_BINURI":"BOLD:AAG1996" | "GenBank_Accession":"MN868840"}	62ee0f17-debe-498d-92cb-6130b90c2414	INV04902	Rui Andrade	1		adult	whole animal (ETOH) | DNA extract	in collection	http://boldsystems.org/index.php/Public_RecordView?processid=IBIDP034-19 | http://www.ncbi.nlm.nih.gov/nuccore/MN868804	03/05/2017	2017	5	3	INV04902	Europe	Portugal	PT	Porto	Valongo	Campo		41.1763	-8.4806	WGS84	30	Rui Andrade	Morphology	Sylvicola cinctus (Fabricius, 1787)	Animalia	Arthropoda	Insecta	Diptera	Anisopodidae	Sylvicola
77ba7313-0d65-4dfd-899b-4dd9ec32c040	event	05/02/2020	en	https://creativecommons.org/licenses/by/4.0/legalcode	CIBIO (Research Center in Biodiversity and Genetic Resources) Portugal	Ferreira S, Andrade R, Gonçalves A R, Sousa P, Beja P (2019): The InBIO Barcoding Initiative Database: Diptera 01. v1. CIBIO-InBIO (Research Center in Biodiversity and Genetic Resources), Portugal. Dataset/Occurrence. http://ipt.gbif.pt/ipt/resource?r=ibi_diptera_i&amp;v=1.0	37560003-ae75-43c3-95aa-48c98797aa2a	4ec2b246-f5fa-4b90-9a8d-ddafc2a3f970	a222a3e9-d4ac-4de1-b9e4-9a0f7c476b106	CIBIO	InBIO Barcoding Initiative	IBI Diptera 01	CIBIO	PreservedSpecimen	{"BOLD_ProcessID":"IBIDP035-19"|"BOLD_BINURI":"BOLD:ACA9834" | "GenBank_Accession":"MN868895"}	77ba7313-0d65-4dfd-899b-4dd9ec32c040	INV04905	Rui Andrade	1		adult	whole animal (ETOH) | DNA extract	in collection	http://boldsystems.org/index.php/Public_RecordView?processid=IBIDP035-19 | http://www.ncbi.nlm.nih.gov/nuccore/MN868889	03/05/2017	2017	5	3	INV04905	Europe	Portugal	PT	Porto	Valongo	Campo		41.1763	-8.4806	WGS84	30	Rui Andrade	Morphology	Eloceria delecta (Meigen, 1824)	Animalia	Arthropoda	Insecta	Diptera	Tachinidae	Eloceria
367d2d01-051d-4e3b-9a79-45c754713498	event	05/02/2020	en	https://creativecommons.org/licenses/by/4.0/legalcode	CIBIO (Research Center in Biodiversity and Genetic Resources) Portugal	Ferreira S, Andrade R, Gonçalves A R, Sousa P, Beja P (2019): The InBIO Barcoding Initiative Database: Diptera 01. v1. CIBIO-InBIO (Research Center in Biodiversity and Genetic Resources), Portugal. Dataset/Occurrence. http://ipt.gbif.pt/ipt/resource?r=ibi_diptera_i&amp;v=1.0	37560003-ae75-43c3-95aa-48c98797aa2a	4ec2b246-f5fa-4b90-9a8d-ddafc2a3f970	a222a3e9-d4ac-4de1-b9e4-9a0f7c476b107	CIBIO	InBIO Barcoding Initiative	IBI Diptera 01	CIBIO	PreservedSpecimen	{"BOLD_ProcessID":"IBIDP036-19"|"BOLD_BINURI":"BOLD:ADP2209" | "GenBank_Accession":"MN868851"}	367d2d01-051d-4e3b-9a79-45c754713498	INV04906	Rui Andrade	1		adult	whole animal (ETOH) | DNA extract	in collection	http://boldsystems.org/index.php/Public_RecordView?processid=IBIDP036-19 | http://www.ncbi.nlm.nih.gov/nuccore/MN868784	03/05/2017	2017	5	3	INV04906	Europe	Portugal	PT	Porto	Valongo	Campo		41.1763	-8.4806	WGS84	30	Rui Andrade	Morphology	Phortica variegata (Fallen, 1823)	Animalia	Arthropoda	Insecta	Diptera	Drosophilidae	Phortica
348df74f-a1f4-4a5d-95b7-adb6e3321843	event	05/02/2020	en	https://creativecommons.org/licenses/by/4.0/legalcode	CIBIO (Research Center in Biodiversity and Genetic Resources) Portugal	Ferreira S, Andrade R, Gonçalves A R, Sousa P, Beja P (2019): The InBIO Barcoding Initiative Database: Diptera 01. v1. CIBIO-InBIO (Research Center in Biodiversity and Genetic Resources), Portugal. Dataset/Occurrence. http://ipt.gbif.pt/ipt/resource?r=ibi_diptera_i&amp;v=1.0	37560003-ae75-43c3-95aa-48c98797aa2a	4ec2b246-f5fa-4b90-9a8d-ddafc2a3f970	a222a3e9-d4ac-4de1-b9e4-9a0f7c476b108	CIBIO	InBIO Barcoding Initiative	IBI Diptera 01	CIBIO	PreservedSpecimen	{"BOLD_ProcessID":"IBIDP037-19"|"BOLD_BINURI":"BOLD:ABU9505" | "GenBank_Accession":"MN868817"}	348df74f-a1f4-4a5d-95b7-adb6e3321843	INV04907	Rui Andrade	1		adult	whole animal (ETOH) | DNA extract	in collection	http://boldsystems.org/index.php/Public_RecordView?processid=IBIDP037-19 | http://www.ncbi.nlm.nih.gov/nuccore/MN868840	03/05/2017	2017	5	3	INV04907	Europe	Portugal	PT	Porto	Valongo	Campo		41.1763	-8.4806	WGS84	30	Rui Andrade	Morphology	Sciapus platypterus (Fabricius, 1805)	Animalia	Arthropoda	Insecta	Diptera	Dolichopodidae	Sciapus
3f4d0e97-4654-4a69-be07-31e327aeb424	event	05/02/2020	en	https://creativecommons.org/licenses/by/4.0/legalcode	CIBIO (Research Center in Biodiversity and Genetic Resources) Portugal	Ferreira S, Andrade R, Gonçalves A R, Sousa P, Beja P (2019): The InBIO Barcoding Initiative Database: Diptera 01. v1. CIBIO-InBIO (Research Center in Biodiversity and Genetic Resources), Portugal. Dataset/Occurrence. http://ipt.gbif.pt/ipt/resource?r=ibi_diptera_i&amp;v=1.0	37560003-ae75-43c3-95aa-48c98797aa2a	4ec2b246-f5fa-4b90-9a8d-ddafc2a3f970	a222a3e9-d4ac-4de1-b9e4-9a0f7c476b109	CIBIO	InBIO Barcoding Initiative	IBI Diptera 01	CIBIO	PreservedSpecimen	{"BOLD_ProcessID":"IBIDP038-19"|"BOLD_BINURI":"BOLD:ACB3141" | "GenBank_Accession":"MN868788"}	3f4d0e97-4654-4a69-be07-31e327aeb424	INV04908	Rui Andrade	1		adult	whole animal (ETOH) | DNA extract	in collection	http://boldsystems.org/index.php/Public_RecordView?processid=IBIDP038-19 | http://www.ncbi.nlm.nih.gov/nuccore/MN868895	03/05/2017	2017	5	3	INV04908	Europe	Portugal	PT	Porto	Valongo	Campo		41.1763	-8.4806	WGS84	30	Rui Andrade	Morphology	Minettia longipennis (Fabricius, 1794)	Animalia	Arthropoda	Insecta	Diptera	Lauxaniidae	Minettia
23efa2ec-a965-4e13-b16d-390ebe00386a	event	05/02/2020	en	https://creativecommons.org/licenses/by/4.0/legalcode	CIBIO (Research Center in Biodiversity and Genetic Resources) Portugal	Ferreira S, Andrade R, Gonçalves A R, Sousa P, Beja P (2019): The InBIO Barcoding Initiative Database: Diptera 01. v1. CIBIO-InBIO (Research Center in Biodiversity and Genetic Resources), Portugal. Dataset/Occurrence. http://ipt.gbif.pt/ipt/resource?r=ibi_diptera_i&amp;v=1.0	37560003-ae75-43c3-95aa-48c98797aa2a	4ec2b246-f5fa-4b90-9a8d-ddafc2a3f970	a222a3e9-d4ac-4de1-b9e4-9a0f7c476b110	CIBIO	InBIO Barcoding Initiative	IBI Diptera 01	CIBIO	PreservedSpecimen	{"BOLD_ProcessID":"IBIDP147-19"|"BOLD_BINURI":"BOLD:AAZ8613" | "GenBank_Accession":"MN868838"}	23efa2ec-a965-4e13-b16d-390ebe00386a	INV04909	Rui Andrade	1		adult	whole animal (ETOH) | DNA extract	in collection	http://boldsystems.org/index.php/Public_RecordView?processid=IBIDP147-19 | http://www.ncbi.nlm.nih.gov/nuccore/MN868893	03/05/2017	2017	5	3	INV04909	Europe	Portugal	PT	Porto	Valongo	Campo		41.1763	-8.4806	WGS84	30	Rui Andrade	Morphology	Gymnopternus cupreus (Fallen, 1823)	Animalia	Arthropoda	Insecta	Diptera	Dolichopodidae	Gymnopternus
b0b089b8-c3fb-4254-b7fa-952835c2b979	event	05/02/2020	en	https://creativecommons.org/licenses/by/4.0/legalcode	CIBIO (Research Center in Biodiversity and Genetic Resources) Portugal	Ferreira S, Andrade R, Gonçalves A R, Sousa P, Beja P (2019): The InBIO Barcoding Initiative Database: Diptera 01. v1. CIBIO-InBIO (Research Center in Biodiversity and Genetic Resources), Portugal. Dataset/Occurrence. http://ipt.gbif.pt/ipt/resource?r=ibi_diptera_i&amp;v=1.0	37560003-ae75-43c3-95aa-48c98797aa2a	4ec2b246-f5fa-4b90-9a8d-ddafc2a3f970	a222a3e9-d4ac-4de1-b9e4-9a0f7c476b111	CIBIO	InBIO Barcoding Initiative	IBI Diptera 01	CIBIO	PreservedSpecimen	{"BOLD_ProcessID":"IBIDP039-19"|"BOLD_BINURI":"BOLD:AAG4683" | "GenBank_Accession":"MN868812"}	b0b089b8-c3fb-4254-b7fa-952835c2b979	INV04911	Rui Andrade	1		adult	whole animal (ETOH) | DNA extract	in collection	http://boldsystems.org/index.php/Public_RecordView?processid=IBIDP039-19 | http://www.ncbi.nlm.nih.gov/nuccore/MN868851	07/05/2017	2017	5	7	INV04911	Europe	Portugal	PT	Aveiro	Estarreja	Fermelã		40.7138	-8.5859	WGS84	30	Rui Andrade	Morphology	Platycheirus rosarum (Fabricius, 1787)	Animalia	Arthropoda	Insecta	Diptera	Syrphidae	Platycheirus
fe059d41-c94a-4a38-9efb-f497833204d1	event	05/02/2020	en	https://creativecommons.org/licenses/by/4.0/legalcode	CIBIO (Research Center in Biodiversity and Genetic Resources) Portugal	Ferreira S, Andrade R, Gonçalves A R, Sousa P, Beja P (2019): The InBIO Barcoding Initiative Database: Diptera 01. v1. CIBIO-InBIO (Research Center in Biodiversity and Genetic Resources), Portugal. Dataset/Occurrence. http://ipt.gbif.pt/ipt/resource?r=ibi_diptera_i&amp;v=1.0	37560003-ae75-43c3-95aa-48c98797aa2a	4ec2b246-f5fa-4b90-9a8d-ddafc2a3f970	a222a3e9-d4ac-4de1-b9e4-9a0f7c476b112	CIBIO	InBIO Barcoding Initiative	IBI Diptera 01	CIBIO	PreservedSpecimen	{"BOLD_ProcessID":"IBIDP040-19"|"BOLD_BINURI":"BOLD:ACL5309" | "GenBank_Accession":"MN868779"}	fe059d41-c94a-4a38-9efb-f497833204d1	INV04912	Rui Andrade	1		adult	whole animal (ETOH) | DNA extract	in collection	http://boldsystems.org/index.php/Public_RecordView?processid=IBIDP040-19 | http://www.ncbi.nlm.nih.gov/nuccore/MN868817	07/05/2017	2017	5	7	INV04912	Europe	Portugal	PT	Aveiro	Estarreja	Fermelã		40.7138	-8.5859	WGS84	30	Rui Andrade	Morphology	Eristalinus taeniops (Wiedemann, 1818)	Animalia	Arthropoda	Insecta	Diptera	Syrphidae	Eristalinus
fb7c214f-c776-4ae4-82b0-13d57bb69365	event	05/02/2020	en	https://creativecommons.org/licenses/by/4.0/legalcode	CIBIO (Research Center in Biodiversity and Genetic Resources) Portugal	Ferreira S, Andrade R, Gonçalves A R, Sousa P, Beja P (2019): The InBIO Barcoding Initiative Database: Diptera 01. v1. CIBIO-InBIO (Research Center in Biodiversity and Genetic Resources), Portugal. Dataset/Occurrence. http://ipt.gbif.pt/ipt/resource?r=ibi_diptera_i&amp;v=1.0	37560003-ae75-43c3-95aa-48c98797aa2a	4ec2b246-f5fa-4b90-9a8d-ddafc2a3f970	a222a3e9-d4ac-4de1-b9e4-9a0f7c476b113	CIBIO	InBIO Barcoding Initiative	IBI Diptera 01	CIBIO	PreservedSpecimen	{"BOLD_ProcessID":"IBIDP041-19"|"BOLD_BINURI":"BOLD:AAD0853" | "GenBank_Accession":"MN868719"}	fb7c214f-c776-4ae4-82b0-13d57bb69365	INV04913	Rui Andrade	1		adult	whole animal (ETOH) | DNA extract	in collection	http://boldsystems.org/index.php/Public_RecordView?processid=IBIDP041-19 | http://www.ncbi.nlm.nih.gov/nuccore/MN868788	07/05/2017	2017	5	7	INV04913	Europe	Portugal	PT	Aveiro	Estarreja	Fermelã		40.7138	-8.5859	WGS84	30	Rui Andrade	Morphology	Scathophaga stercoraria (Linnaeus, 1758)	Animalia	Arthropoda	Insecta	Diptera	Scathophagidae	Scathophaga
a1d3656b-636c-4195-9ac2-588aaed9dcdd	event	05/02/2020	en	https://creativecommons.org/licenses/by/4.0/legalcode	CIBIO (Research Center in Biodiversity and Genetic Resources) Portugal	Ferreira S, Andrade R, Gonçalves A R, Sousa P, Beja P (2019): The InBIO Barcoding Initiative Database: Diptera 01. v1. CIBIO-InBIO (Research Center in Biodiversity and Genetic Resources), Portugal. Dataset/Occurrence. http://ipt.gbif.pt/ipt/resource?r=ibi_diptera_i&amp;v=1.0	37560003-ae75-43c3-95aa-48c98797aa2a	4ec2b246-f5fa-4b90-9a8d-ddafc2a3f970	a222a3e9-d4ac-4de1-b9e4-9a0f7c476b114	CIBIO	InBIO Barcoding Initiative	IBI Diptera 01	CIBIO	PreservedSpecimen	{"BOLD_ProcessID":"IBIDP042-19"|"BOLD_BINURI":"BOLD:AAI6747" | "GenBank_Accession":"MN868765"}	a1d3656b-636c-4195-9ac2-588aaed9dcdd	INV04914	Rui Andrade	1		adult	whole animal (ETOH) | DNA extract	in collection	http://boldsystems.org/index.php/Public_RecordView?processid=IBIDP042-19 | http://www.ncbi.nlm.nih.gov/nuccore/MN868838	07/05/2017	2017	5	7	INV04914	Europe	Portugal	PT	Aveiro	Estarreja	Fermelã		40.7138	-8.5859	WGS84	30	Rui Andrade	Morphology	Helophilus pendulus (Linnaeus, 1758)	Animalia	Arthropoda	Insecta	Diptera	Syrphidae	Helophilus
e000a7ff-1bb7-4f42-a7eb-996115c3ec5c	event	05/02/2020	en	https://creativecommons.org/licenses/by/4.0/legalcode	CIBIO (Research Center in Biodiversity and Genetic Resources) Portugal	Ferreira S, Andrade R, Gonçalves A R, Sousa P, Beja P (2019): The InBIO Barcoding Initiative Database: Diptera 01. v1. CIBIO-InBIO (Research Center in Biodiversity and Genetic Resources), Portugal. Dataset/Occurrence. http://ipt.gbif.pt/ipt/resource?r=ibi_diptera_i&amp;v=1.0	37560003-ae75-43c3-95aa-48c98797aa2a	4ec2b246-f5fa-4b90-9a8d-ddafc2a3f970	a222a3e9-d4ac-4de1-b9e4-9a0f7c476b115	CIBIO	InBIO Barcoding Initiative	IBI Diptera 01	CIBIO	PreservedSpecimen	{"BOLD_ProcessID":"IBIDP043-19"|"BOLD_BINURI":"BOLD:AAY9892" | "GenBank_Accession":"MN868894"}	e000a7ff-1bb7-4f42-a7eb-996115c3ec5c	INV04915	Rui Andrade	1		adult	whole animal (ETOH) | DNA extract	in collection	http://boldsystems.org/index.php/Public_RecordView?processid=IBIDP043-19 | http://www.ncbi.nlm.nih.gov/nuccore/MN868812	07/05/2017	2017	5	7	INV04915	Europe	Portugal	PT	Aveiro	Estarreja	Fermelã		40.7138	-8.5859	WGS84	30	Rui Andrade	Morphology	Eristalis similis (Fallen, 1817)	Animalia	Arthropoda	Insecta	Diptera	Syrphidae	Eristalis
8d5ee6f7-7b19-4fe6-a6dc-2efaa5a7b2f8	event	05/02/2020	en	https://creativecommons.org/licenses/by/4.0/legalcode	CIBIO (Research Center in Biodiversity and Genetic Resources) Portugal	Ferreira S, Andrade R, Gonçalves A R, Sousa P, Beja P (2019): The InBIO Barcoding Initiative Database: Diptera 01. v1. CIBIO-InBIO (Research Center in Biodiversity and Genetic Resources), Portugal. Dataset/Occurrence. http://ipt.gbif.pt/ipt/resource?r=ibi_diptera_i&amp;v=1.0	37560003-ae75-43c3-95aa-48c98797aa2a	4ec2b246-f5fa-4b90-9a8d-ddafc2a3f970	a222a3e9-d4ac-4de1-b9e4-9a0f7c476b116	CIBIO	InBIO Barcoding Initiative	IBI Diptera 01	CIBIO	PreservedSpecimen	{"BOLD_ProcessID":"IBIDP044-19"|"BOLD_BINURI":"BOLD:AAB0391" | "GenBank_Accession":"MN868909"}	8d5ee6f7-7b19-4fe6-a6dc-2efaa5a7b2f8	INV04916	Rui Andrade	1		adult	whole animal (ETOH) | DNA extract	in collection	http://boldsystems.org/index.php/Public_RecordView?processid=IBIDP044-19 | http://www.ncbi.nlm.nih.gov/nuccore/MN868779	07/05/2017	2017	5	7	INV04916	Europe	Portugal	PT	Aveiro	Estarreja	Fermelã		40.7138	-8.5859	WGS84	30	Rui Andrade	Morphology	Eristalis tenax (Linnaeus, 1758)	Animalia	Arthropoda	Insecta	Diptera	Syrphidae	Eristalis
158c9f18-25a8-4392-aa8e-6966b9a13621	event	05/02/2020	en	https://creativecommons.org/licenses/by/4.0/legalcode	CIBIO (Research Center in Biodiversity and Genetic Resources) Portugal	Ferreira S, Andrade R, Gonçalves A R, Sousa P, Beja P (2019): The InBIO Barcoding Initiative Database: Diptera 01. v1. CIBIO-InBIO (Research Center in Biodiversity and Genetic Resources), Portugal. Dataset/Occurrence. http://ipt.gbif.pt/ipt/resource?r=ibi_diptera_i&amp;v=1.0	37560003-ae75-43c3-95aa-48c98797aa2a	4ec2b246-f5fa-4b90-9a8d-ddafc2a3f970	a222a3e9-d4ac-4de1-b9e4-9a0f7c476b117	CIBIO	InBIO Barcoding Initiative	IBI Diptera 01	CIBIO	PreservedSpecimen	{"BOLD_ProcessID":"IBIDP045-19"|"BOLD_BINURI":"BOLD:AAA8223" | "GenBank_Accession":"MN868878"}	158c9f18-25a8-4392-aa8e-6966b9a13621	INV04917	Rui Andrade	1		adult	whole animal (ETOH) | DNA extract	in collection	http://boldsystems.org/index.php/Public_RecordView?processid=IBIDP045-19 | http://www.ncbi.nlm.nih.gov/nuccore/MN868719	07/05/2017	2017	5	7	INV04917	Europe	Portugal	PT	Aveiro	Estarreja	Fermelã		40.7138	-8.5859	WGS84	30	Rui Andrade	Morphology	Eristalis arbustorum (Linnaeus, 1758)	Animalia	Arthropoda	Insecta	Diptera	Syrphidae	Eristalis
c9fb5dfd-934f-4227-b0a9-ba00bd28f982	event	05/02/2020	en	https://creativecommons.org/licenses/by/4.0/legalcode	CIBIO (Research Center in Biodiversity and Genetic Resources) Portugal	Ferreira S, Andrade R, Gonçalves A R, Sousa P, Beja P (2019): The InBIO Barcoding Initiative Database: Diptera 01. v1. CIBIO-InBIO (Research Center in Biodiversity and Genetic Resources), Portugal. Dataset/Occurrence. http://ipt.gbif.pt/ipt/resource?r=ibi_diptera_i&amp;v=1.0	37560003-ae75-43c3-95aa-48c98797aa2a	4ec2b246-f5fa-4b90-9a8d-ddafc2a3f970	a222a3e9-d4ac-4de1-b9e4-9a0f7c476b118	CIBIO	InBIO Barcoding Initiative	IBI Diptera 01	CIBIO	PreservedSpecimen	{"BOLD_ProcessID":"IBIDP046-19"|"BOLD_BINURI":"BOLD:ABV4895" | "GenBank_Accession":"MN868912"}	c9fb5dfd-934f-4227-b0a9-ba00bd28f982	INV04919	Rui Andrade	1		adult	whole animal (ETOH) | DNA extract	in collection	http://boldsystems.org/index.php/Public_RecordView?processid=IBIDP046-19 | http://www.ncbi.nlm.nih.gov/nuccore/MN868765	07/05/2017	2017	5	7	INV04919	Europe	Portugal	PT	Aveiro	Estarreja	Fermelã		40.7138	-8.5859	WGS84	30	Rui Andrade	Morphology	Graphomya maculata (Scopoli, 1763)	Animalia	Arthropoda	Insecta	Diptera	Muscidae	Graphomya
c585e8ef-08dd-4542-a37c-94224615c0ff	event	05/02/2020	en	https://creativecommons.org/licenses/by/4.0/legalcode	CIBIO (Research Center in Biodiversity and Genetic Resources) Portugal	Ferreira S, Andrade R, Gonçalves A R, Sousa P, Beja P (2019): The InBIO Barcoding Initiative Database: Diptera 01. v1. CIBIO-InBIO (Research Center in Biodiversity and Genetic Resources), Portugal. Dataset/Occurrence. http://ipt.gbif.pt/ipt/resource?r=ibi_diptera_i&amp;v=1.0	37560003-ae75-43c3-95aa-48c98797aa2a	4ec2b246-f5fa-4b90-9a8d-ddafc2a3f970	a222a3e9-d4ac-4de1-b9e4-9a0f7c476b119	CIBIO	InBIO Barcoding Initiative	IBI Diptera 01	CIBIO	PreservedSpecimen	{"BOLD_ProcessID":"IBIDP047-19"|"BOLD_BINURI":"BOLD:AAN3295" | "GenBank_Accession":"MN868806"}	c585e8ef-08dd-4542-a37c-94224615c0ff	INV04921	Rui Andrade	1		adult	whole animal (ETOH) | DNA extract	in collection	http://boldsystems.org/index.php/Public_RecordView?processid=IBIDP047-19 | http://www.ncbi.nlm.nih.gov/nuccore/MN868894	07/05/2017	2017	5	7	INV04921	Europe	Portugal	PT	Aveiro	Estarreja	Fermelã		40.7138	-8.5859	WGS84	30	Rui Andrade	Morphology	Cylindromyia bicolor (Olivier, 1811)	Animalia	Arthropoda	Insecta	Diptera	Tachinidae	Cylindromyia
ba7e55fb-d564-4ce8-a919-d4a7ee0ea6da	event	05/02/2020	en	https://creativecommons.org/licenses/by/4.0/legalcode	CIBIO (Research Center in Biodiversity and Genetic Resources) Portugal	Ferreira S, Andrade R, Gonçalves A R, Sousa P, Beja P (2019): The InBIO Barcoding Initiative Database: Diptera 01. v1. CIBIO-InBIO (Research Center in Biodiversity and Genetic Resources), Portugal. Dataset/Occurrence. http://ipt.gbif.pt/ipt/resource?r=ibi_diptera_i&amp;v=1.0	37560003-ae75-43c3-95aa-48c98797aa2a	4ec2b246-f5fa-4b90-9a8d-ddafc2a3f970	a222a3e9-d4ac-4de1-b9e4-9a0f7c476b120	CIBIO	InBIO Barcoding Initiative	IBI Diptera 01	CIBIO	PreservedSpecimen	{"BOLD_ProcessID":"IBIDP048-19"|"BOLD_BINURI":"BOLD:AAH3032" | "GenBank_Accession":"MN868808"}	ba7e55fb-d564-4ce8-a919-d4a7ee0ea6da	INV04922	Rui Andrade	1		adult	whole animal (ETOH) | DNA extract	in collection	http://boldsystems.org/index.php/Public_RecordView?processid=IBIDP048-19 | http://www.ncbi.nlm.nih.gov/nuccore/MN868909	07/05/2017	2017	5	7	INV04922	Europe	Portugal	PT	Aveiro	Estarreja	Fermelã		40.7138	-8.5859	WGS84	30	Rui Andrade	Morphology	Neomyia cornicina (Fabricius, 1781)	Animalia	Arthropoda	Insecta	Diptera	Muscidae	Neomyia
fb958e3c-3673-40c1-b71f-2aec4ce86f14	event	05/02/2020	en	https://creativecommons.org/licenses/by/4.0/legalcode	CIBIO (Research Center in Biodiversity and Genetic Resources) Portugal	Ferreira S, Andrade R, Gonçalves A R, Sousa P, Beja P (2019): The InBIO Barcoding Initiative Database: Diptera 01. v1. CIBIO-InBIO (Research Center in Biodiversity and Genetic Resources), Portugal. Dataset/Occurrence. http://ipt.gbif.pt/ipt/resource?r=ibi_diptera_i&amp;v=1.0	37560003-ae75-43c3-95aa-48c98797aa2a	4ec2b246-f5fa-4b90-9a8d-ddafc2a3f970	a222a3e9-d4ac-4de1-b9e4-9a0f7c476b121	CIBIO	InBIO Barcoding Initiative	IBI Diptera 01	CIBIO	PreservedSpecimen	{"BOLD_ProcessID":"IBIDP049-19"|"BOLD_BINURI":"BOLD:ACD3336" | "GenBank_Accession":"MN868811"}	fb958e3c-3673-40c1-b71f-2aec4ce86f14	INV04924	Rui Andrade	1		adult	whole animal (ETOH) | DNA extract	in collection	http://boldsystems.org/index.php/Public_RecordView?processid=IBIDP049-19 | http://www.ncbi.nlm.nih.gov/nuccore/MN868878	07/05/2017	2017	5	7	INV04924	Europe	Portugal	PT	Aveiro	Estarreja	Fermelã		40.7138	-8.5859	WGS84	30	Rui Andrade	Morphology	Norellisoma spinimanum (Fallen, 1819)	Animalia	Arthropoda	Insecta	Diptera	Scathophagidae	Norellisoma
2bf21d2f-71cd-4ebb-92b6-70c1e0896c08	event	05/02/2020	en	https://creativecommons.org/licenses/by/4.0/legalcode	CIBIO (Research Center in Biodiversity and Genetic Resources) Portugal	Ferreira S, Andrade R, Gonçalves A R, Sousa P, Beja P (2019): The InBIO Barcoding Initiative Database: Diptera 01. v1. CIBIO-InBIO (Research Center in Biodiversity and Genetic Resources), Portugal. Dataset/Occurrence. http://ipt.gbif.pt/ipt/resource?r=ibi_diptera_i&amp;v=1.0	37560003-ae75-43c3-95aa-48c98797aa2a	4ec2b246-f5fa-4b90-9a8d-ddafc2a3f970	a222a3e9-d4ac-4de1-b9e4-9a0f7c476b122	CIBIO	InBIO Barcoding Initiative	IBI Diptera 01	CIBIO	PreservedSpecimen	{"BOLD_ProcessID":"IBIDP050-19"|"BOLD_BINURI":"BOLD:ABU9940" | "GenBank_Accession":"MN868721"}	2bf21d2f-71cd-4ebb-92b6-70c1e0896c08	INV04925	Rui Andrade	1		adult	whole animal (ETOH) | DNA extract	in collection	http://boldsystems.org/index.php/Public_RecordView?processid=IBIDP050-19 | http://www.ncbi.nlm.nih.gov/nuccore/MN868912	07/05/2017	2017	5	7	INV04925	Europe	Portugal	PT	Aveiro	Estarreja	Fermelã		40.7138	-8.5859	WGS84	30	Rui Andrade	Morphology	Chloromyia formosa (Scopoli, 1763)	Animalia	Arthropoda	Insecta	Diptera	Stratiomyidae	Chloromyia
4b4d5b03-262a-468f-8d28-1c3596ac5258	event	05/02/2020	en	https://creativecommons.org/licenses/by/4.0/legalcode	CIBIO (Research Center in Biodiversity and Genetic Resources) Portugal	Ferreira S, Andrade R, Gonçalves A R, Sousa P, Beja P (2019): The InBIO Barcoding Initiative Database: Diptera 01. v1. CIBIO-InBIO (Research Center in Biodiversity and Genetic Resources), Portugal. Dataset/Occurrence. http://ipt.gbif.pt/ipt/resource?r=ibi_diptera_i&amp;v=1.0	37560003-ae75-43c3-95aa-48c98797aa2a	4ec2b246-f5fa-4b90-9a8d-ddafc2a3f970	a222a3e9-d4ac-4de1-b9e4-9a0f7c476b123	CIBIO	InBIO Barcoding Initiative	IBI Diptera 01	CIBIO	PreservedSpecimen	{"BOLD_ProcessID":"IBIDP149-19"|"BOLD_BINURI":"BOLD:ADU0356" | "GenBank_Accession":"MN868798"}	4b4d5b03-262a-468f-8d28-1c3596ac5258	INV04926	Rui Andrade	1		adult	whole animal (ETOH) | DNA extract	in collection	http://boldsystems.org/index.php/Public_RecordView?processid=IBIDP149-19 | http://www.ncbi.nlm.nih.gov/nuccore/MN868880	07/05/2017	2017	5	7	INV04926	Europe	Portugal	PT	Aveiro	Estarreja	Fermelã		40.7138	-8.5859	WGS84	30	Rui Andrade	Morphology	Oplisa aterrima (Strobl, 1899)	Animalia	Arthropoda	Insecta	Diptera	Rhinophoridae	Oplisa
40e95846-0580-48de-8709-aa46854f40c3	event	05/02/2020	en	https://creativecommons.org/licenses/by/4.0/legalcode	CIBIO (Research Center in Biodiversity and Genetic Resources) Portugal	Ferreira S, Andrade R, Gonçalves A R, Sousa P, Beja P (2019): The InBIO Barcoding Initiative Database: Diptera 01. v1. CIBIO-InBIO (Research Center in Biodiversity and Genetic Resources), Portugal. Dataset/Occurrence. http://ipt.gbif.pt/ipt/resource?r=ibi_diptera_i&amp;v=1.0	37560003-ae75-43c3-95aa-48c98797aa2a	4ec2b246-f5fa-4b90-9a8d-ddafc2a3f970	a222a3e9-d4ac-4de1-b9e4-9a0f7c476b124	CIBIO	InBIO Barcoding Initiative	IBI Diptera 01	CIBIO	PreservedSpecimen	{"BOLD_ProcessID":"IBIDP051-19"|"BOLD_BINURI":"BOLD:ACD1492" | "GenBank_Accession":"MN868890"}	40e95846-0580-48de-8709-aa46854f40c3	INV04927	Rui Andrade	1		adult	whole animal (ETOH) | DNA extract	in collection	http://boldsystems.org/index.php/Public_RecordView?processid=IBIDP051-19 | http://www.ncbi.nlm.nih.gov/nuccore/MN868806	07/05/2017	2017	5	7	INV04927	Europe	Portugal	PT	Aveiro	Estarreja	Fermelã		40.7138	-8.5859	WGS84	30	Rui Andrade	Morphology	Zophomyia temula (Scopoli, 1763)	Animalia	Arthropoda	Insecta	Diptera	Tachinidae	Zophomyia
58fbc002-d555-40be-8511-f71a0c8904ef	event	05/02/2020	en	https://creativecommons.org/licenses/by/4.0/legalcode	CIBIO (Research Center in Biodiversity and Genetic Resources) Portugal	Ferreira S, Andrade R, Gonçalves A R, Sousa P, Beja P (2019): The InBIO Barcoding Initiative Database: Diptera 01. v1. CIBIO-InBIO (Research Center in Biodiversity and Genetic Resources), Portugal. Dataset/Occurrence. http://ipt.gbif.pt/ipt/resource?r=ibi_diptera_i&amp;v=1.0	37560003-ae75-43c3-95aa-48c98797aa2a	4ec2b246-f5fa-4b90-9a8d-ddafc2a3f970	a222a3e9-d4ac-4de1-b9e4-9a0f7c476b125	CIBIO	InBIO Barcoding Initiative	IBI Diptera 01	CIBIO	PreservedSpecimen	{"BOLD_ProcessID":"IBIDP052-19"|"BOLD_BINURI":"BOLD:AAB5609" | "GenBank_Accession":"MN868886"}	58fbc002-d555-40be-8511-f71a0c8904ef	INV04928	Rui Andrade	1		adult	whole animal (ETOH) | DNA extract	in collection	http://boldsystems.org/index.php/Public_RecordView?processid=IBIDP052-19 | http://www.ncbi.nlm.nih.gov/nuccore/MN868808	07/05/2017	2017	5	7	INV04928	Europe	Portugal	PT	Aveiro	Estarreja	Fermelã		40.7138	-8.5859	WGS84	30	Rui Andrade	Morphology	Coenosia tigrina (Fabricius, 1775)	Animalia	Arthropoda	Insecta	Diptera	Muscidae	Coenosia
9c4b24a5-74eb-41c7-9eb5-9169bf6943c6	event	05/02/2020	en	https://creativecommons.org/licenses/by/4.0/legalcode	CIBIO (Research Center in Biodiversity and Genetic Resources) Portugal	Ferreira S, Andrade R, Gonçalves A R, Sousa P, Beja P (2019): The InBIO Barcoding Initiative Database: Diptera 01. v1. CIBIO-InBIO (Research Center in Biodiversity and Genetic Resources), Portugal. Dataset/Occurrence. http://ipt.gbif.pt/ipt/resource?r=ibi_diptera_i&amp;v=1.0	37560003-ae75-43c3-95aa-48c98797aa2a	4ec2b246-f5fa-4b90-9a8d-ddafc2a3f970	a222a3e9-d4ac-4de1-b9e4-9a0f7c476b126	CIBIO	InBIO Barcoding Initiative	IBI Diptera 01	CIBIO	PreservedSpecimen	{"BOLD_ProcessID":"IBIDP054-19"|"BOLD_BINURI":"BOLD:AAX8866" | "GenBank_Accession":"MN868826"}	9c4b24a5-74eb-41c7-9eb5-9169bf6943c6	INV04931	Rui Andrade	1		adult	whole animal (ETOH) | DNA extract	in collection	http://boldsystems.org/index.php/Public_RecordView?processid=IBIDP054-19 | http://www.ncbi.nlm.nih.gov/nuccore/MN868721	07/05/2017	2017	5	7	INV04931	Europe	Portugal	PT	Aveiro	Estarreja	Fermelã		40.7138	-8.5859	WGS84	30	Rui Andrade	Morphology	Rivellia syngenesiae (Fabricius, 1781)	Animalia	Arthropoda	Insecta	Diptera	Platystomatidae	Rivellia
a727a1f2-adff-43ba-b02c-90860d139daf	event	05/02/2020	en	https://creativecommons.org/licenses/by/4.0/legalcode	CIBIO (Research Center in Biodiversity and Genetic Resources) Portugal	Ferreira S, Andrade R, Gonçalves A R, Sousa P, Beja P (2019): The InBIO Barcoding Initiative Database: Diptera 01. v1. CIBIO-InBIO (Research Center in Biodiversity and Genetic Resources), Portugal. Dataset/Occurrence. http://ipt.gbif.pt/ipt/resource?r=ibi_diptera_i&amp;v=1.0	37560003-ae75-43c3-95aa-48c98797aa2a	4ec2b246-f5fa-4b90-9a8d-ddafc2a3f970	a222a3e9-d4ac-4de1-b9e4-9a0f7c476b127	CIBIO	InBIO Barcoding Initiative	IBI Diptera 01	CIBIO	PreservedSpecimen	{"BOLD_ProcessID":"IBIDP055-19"|"BOLD_BINURI":"BOLD:ACI4790" | "GenBank_Accession":"MN868816"}	a727a1f2-adff-43ba-b02c-90860d139daf	INV04935	Rui Andrade	1		adult	whole animal (ETOH) | DNA extract	in collection	http://boldsystems.org/index.php/Public_RecordView?processid=IBIDP055-19 | http://www.ncbi.nlm.nih.gov/nuccore/MN868798	07/05/2017	2017	5	7	INV04935	Europe	Portugal	PT	Aveiro	Estarreja	Fermelã		40.7138	-8.5859	WGS84	30	Rui Andrade	Morphology	Dilophus febrilis (Linnaeus, 1758)	Animalia	Arthropoda	Insecta	Diptera	Bibionidae	Dilophus
bf301e6d-87a9-499f-b036-e61c9b10848a	event	05/02/2020	en	https://creativecommons.org/licenses/by/4.0/legalcode	CIBIO (Research Center in Biodiversity and Genetic Resources) Portugal	Ferreira S, Andrade R, Gonçalves A R, Sousa P, Beja P (2019): The InBIO Barcoding Initiative Database: Diptera 01. v1. CIBIO-InBIO (Research Center in Biodiversity and Genetic Resources), Portugal. Dataset/Occurrence. http://ipt.gbif.pt/ipt/resource?r=ibi_diptera_i&amp;v=1.0	37560003-ae75-43c3-95aa-48c98797aa2a	4ec2b246-f5fa-4b90-9a8d-ddafc2a3f970	a222a3e9-d4ac-4de1-b9e4-9a0f7c476b128	CIBIO	InBIO Barcoding Initiative	IBI Diptera 01	CIBIO	PreservedSpecimen	{"BOLD_ProcessID":"IBIDP056-19"|"BOLD_BINURI":"BOLD:AAA3187" | "GenBank_Accession":"MN868768"}	bf301e6d-87a9-499f-b036-e61c9b10848a	INV04936	Rui Andrade	1		adult	whole animal (ETOH) | DNA extract	in collection	http://boldsystems.org/index.php/Public_RecordView?processid=IBIDP056-19 | http://www.ncbi.nlm.nih.gov/nuccore/MN868890	07/05/2017	2017	5	7	INV04936	Europe	Portugal	PT	Aveiro	Estarreja	Fermelã		40.7138	-8.5859	WGS84	30	Rui Andrade	Morphology	Musca autumnalis De Geer, 1776	Animalia	Arthropoda	Insecta	Diptera	Muscidae	Musca
a239a54c-527c-4c05-8084-53b7009aedd9	event	05/02/2020	en	https://creativecommons.org/licenses/by/4.0/legalcode	CIBIO (Research Center in Biodiversity and Genetic Resources) Portugal	Ferreira S, Andrade R, Gonçalves A R, Sousa P, Beja P (2019): The InBIO Barcoding Initiative Database: Diptera 01. v1. CIBIO-InBIO (Research Center in Biodiversity and Genetic Resources), Portugal. Dataset/Occurrence. http://ipt.gbif.pt/ipt/resource?r=ibi_diptera_i&amp;v=1.0	37560003-ae75-43c3-95aa-48c98797aa2a	4ec2b246-f5fa-4b90-9a8d-ddafc2a3f970	a222a3e9-d4ac-4de1-b9e4-9a0f7c476b129	CIBIO	InBIO Barcoding Initiative	IBI Diptera 01	CIBIO	PreservedSpecimen	{"BOLD_ProcessID":"IBIDP057-19"|"BOLD_BINURI":"BOLD:AAC6291" | "GenBank_Accession":"MN868809"}	a239a54c-527c-4c05-8084-53b7009aedd9	INV04937	Rui Andrade	1		adult	whole animal (ETOH) | DNA extract	in collection	http://boldsystems.org/index.php/Public_RecordView?processid=IBIDP057-19 | http://www.ncbi.nlm.nih.gov/nuccore/MN868886	07/05/2017	2017	5	7	INV04937	Europe	Portugal	PT	Aveiro	Estarreja	Fermelã		40.7138	-8.5859	WGS84	30	Rui Andrade	Morphology	Syritta pipiens (Linnaeus, 1758)	Animalia	Arthropoda	Insecta	Diptera	Syrphidae	Syritta
43e2235b-716b-4aa8-894c-bc890b6e66f9	event	05/02/2020	en	https://creativecommons.org/licenses/by/4.0/legalcode	CIBIO (Research Center in Biodiversity and Genetic Resources) Portugal	Ferreira S, Andrade R, Gonçalves A R, Sousa P, Beja P (2019): The InBIO Barcoding Initiative Database: Diptera 01. v1. CIBIO-InBIO (Research Center in Biodiversity and Genetic Resources), Portugal. Dataset/Occurrence. http://ipt.gbif.pt/ipt/resource?r=ibi_diptera_i&amp;v=1.0	37560003-ae75-43c3-95aa-48c98797aa2a	4ec2b246-f5fa-4b90-9a8d-ddafc2a3f970	a222a3e9-d4ac-4de1-b9e4-9a0f7c476b130	CIBIO	InBIO Barcoding Initiative	IBI Diptera 01	CIBIO	PreservedSpecimen	{"BOLD_ProcessID":"IBIDP058-19"|"BOLD_BINURI":"BOLD:ACP5225" | "GenBank_Accession":"MN868877"}	43e2235b-716b-4aa8-894c-bc890b6e66f9	INV04938	Rui Andrade	1		adult	whole animal (ETOH) | DNA extract	in collection	http://boldsystems.org/index.php/Public_RecordView?processid=IBIDP058-19 | http://www.ncbi.nlm.nih.gov/nuccore/MN868826	07/05/2017	2017	5	7	INV04938	Europe	Portugal	PT	Aveiro	Estarreja	Fermelã		40.7138	-8.5859	WGS84	30	Rui Andrade	Morphology	Campsicnemus scambus (Fallen, 1823)	Animalia	Arthropoda	Insecta	Diptera	Dolichopodidae	Campsicnemus
9476486e-cf71-470e-a15e-3ae60a698dcc	event	05/02/2020	en	https://creativecommons.org/licenses/by/4.0/legalcode	CIBIO (Research Center in Biodiversity and Genetic Resources) Portugal	Ferreira S, Andrade R, Gonçalves A R, Sousa P, Beja P (2019): The InBIO Barcoding Initiative Database: Diptera 01. v1. CIBIO-InBIO (Research Center in Biodiversity and Genetic Resources), Portugal. Dataset/Occurrence. http://ipt.gbif.pt/ipt/resource?r=ibi_diptera_i&amp;v=1.0	37560003-ae75-43c3-95aa-48c98797aa2a	4ec2b246-f5fa-4b90-9a8d-ddafc2a3f970	a222a3e9-d4ac-4de1-b9e4-9a0f7c476b131	CIBIO	InBIO Barcoding Initiative	IBI Diptera 01	CIBIO	PreservedSpecimen	{"BOLD_ProcessID":"IBIDP059-19"|"BOLD_BINURI":"BOLD:AAB8817" | "GenBank_Accession":"MN868778"}	9476486e-cf71-470e-a15e-3ae60a698dcc	INV04940	Rui Andrade	1		adult	whole animal (ETOH) | DNA extract	in collection	http://boldsystems.org/index.php/Public_RecordView?processid=IBIDP059-19 | http://www.ncbi.nlm.nih.gov/nuccore/MN868816	07/05/2017	2017	5	7	INV04940	Europe	Portugal	PT	Aveiro	Estarreja	Fermelã		40.7138	-8.5859	WGS84	30	Rui Andrade	Morphology	Muscina levida (Harris, 1780)	Animalia	Arthropoda	Insecta	Diptera	Muscidae	Muscina
493f3b88-8ce8-46b1-9aff-7ec8eb93587d	event	05/02/2020	en	https://creativecommons.org/licenses/by/4.0/legalcode	CIBIO (Research Center in Biodiversity and Genetic Resources) Portugal	Ferreira S, Andrade R, Gonçalves A R, Sousa P, Beja P (2019): The InBIO Barcoding Initiative Database: Diptera 01. v1. CIBIO-InBIO (Research Center in Biodiversity and Genetic Resources), Portugal. Dataset/Occurrence. http://ipt.gbif.pt/ipt/resource?r=ibi_diptera_i&amp;v=1.0	37560003-ae75-43c3-95aa-48c98797aa2a	4ec2b246-f5fa-4b90-9a8d-ddafc2a3f970	a222a3e9-d4ac-4de1-b9e4-9a0f7c476b132	CIBIO	InBIO Barcoding Initiative	IBI Diptera 01	CIBIO	PreservedSpecimen	{"BOLD_ProcessID":"IBIDP060-19"|"BOLD_BINURI":"BOLD:AAG1714" | "GenBank_Accession":"MN868902"}	493f3b88-8ce8-46b1-9aff-7ec8eb93587d	INV04941	Rui Andrade	1		adult	whole animal (ETOH) | DNA extract	in collection	http://boldsystems.org/index.php/Public_RecordView?processid=IBIDP060-19 | http://www.ncbi.nlm.nih.gov/nuccore/MN868768	07/05/2017	2017	5	7	INV04941	Europe	Portugal	PT	Aveiro	Estarreja	Fermelã		40.7138	-8.5859	WGS84	30	Rui Andrade	Morphology	Muscina pascuorum (Meigen, 1826)	Animalia	Arthropoda	Insecta	Diptera	Muscidae	Muscina
35ace071-f427-49ee-a891-ad706e1128ea	event	05/02/2020	en	https://creativecommons.org/licenses/by/4.0/legalcode	CIBIO (Research Center in Biodiversity and Genetic Resources) Portugal	Ferreira S, Andrade R, Gonçalves A R, Sousa P, Beja P (2019): The InBIO Barcoding Initiative Database: Diptera 01. v1. CIBIO-InBIO (Research Center in Biodiversity and Genetic Resources), Portugal. Dataset/Occurrence. http://ipt.gbif.pt/ipt/resource?r=ibi_diptera_i&amp;v=1.0	37560003-ae75-43c3-95aa-48c98797aa2a	4ec2b246-f5fa-4b90-9a8d-ddafc2a3f970	a222a3e9-d4ac-4de1-b9e4-9a0f7c476b133	CIBIO	InBIO Barcoding Initiative	IBI Diptera 01	CIBIO	PreservedSpecimen	{"BOLD_ProcessID":"IBIDP061-19"|"BOLD_BINURI":"BOLD:ACD2824" | "GenBank_Accession":"MN868769"}	35ace071-f427-49ee-a891-ad706e1128ea	INV04942	Rui Andrade	1		adult	whole animal (ETOH) | DNA extract	in collection	http://boldsystems.org/index.php/Public_RecordView?processid=IBIDP061-19 | http://www.ncbi.nlm.nih.gov/nuccore/MN868809	17/03/2017	2017	3	17	INV04942	Europe	Portugal	PT	Porto	Vila do Conde	Mindelo		41.3212	-8.7324	WGS84	30	Rui Andrade	Morphology	Opetia nigra Meigen, 1830	Animalia	Arthropoda	Insecta	Diptera	Opetiidae	Opetia
6ca5583b-0e6f-4ab9-98b1-97bb447e8e90	event	05/02/2020	en	https://creativecommons.org/licenses/by/4.0/legalcode	CIBIO (Research Center in Biodiversity and Genetic Resources) Portugal	Ferreira S, Andrade R, Gonçalves A R, Sousa P, Beja P (2019): The InBIO Barcoding Initiative Database: Diptera 01. v1. CIBIO-InBIO (Research Center in Biodiversity and Genetic Resources), Portugal. Dataset/Occurrence. http://ipt.gbif.pt/ipt/resource?r=ibi_diptera_i&amp;v=1.0	37560003-ae75-43c3-95aa-48c98797aa2a	4ec2b246-f5fa-4b90-9a8d-ddafc2a3f970	a222a3e9-d4ac-4de1-b9e4-9a0f7c476b134	CIBIO	InBIO Barcoding Initiative	IBI Diptera 01	CIBIO	PreservedSpecimen	{"BOLD_ProcessID":"IBIDP062-19"|"BOLD_BINURI":"BOLD:AAF7101" | "GenBank_Accession":"MN868746"}	6ca5583b-0e6f-4ab9-98b1-97bb447e8e90	INV04943	Rui Andrade	1		adult	whole animal (ETOH) | DNA extract	in collection	http://boldsystems.org/index.php/Public_RecordView?processid=IBIDP062-19 | http://www.ncbi.nlm.nih.gov/nuccore/MN868877	09/05/2017	2017	5	9	INV04943	Europe	Portugal	PT	Porto	Porto	Massarelos		41.1496	-8.6266	WGS84	30	Rui Andrade	Morphology	Fannia canicularis (Linnaeus, 1761)	Animalia	Arthropoda	Insecta	Diptera	Fanniidae	Fannia
e7f5cab5-8ac3-4410-af0f-ec1bfb631193	event	05/02/2020	en	https://creativecommons.org/licenses/by/4.0/legalcode	CIBIO (Research Center in Biodiversity and Genetic Resources) Portugal	Ferreira S, Andrade R, Gonçalves A R, Sousa P, Beja P (2019): The InBIO Barcoding Initiative Database: Diptera 01. v1. CIBIO-InBIO (Research Center in Biodiversity and Genetic Resources), Portugal. Dataset/Occurrence. http://ipt.gbif.pt/ipt/resource?r=ibi_diptera_i&amp;v=1.0	37560003-ae75-43c3-95aa-48c98797aa2a	4ec2b246-f5fa-4b90-9a8d-ddafc2a3f970	a222a3e9-d4ac-4de1-b9e4-9a0f7c476b135	CIBIO	InBIO Barcoding Initiative	IBI Diptera 01	CIBIO	PreservedSpecimen	{"BOLD_ProcessID":"IBIDP063-19"|"BOLD_BINURI":"BOLD:ADR8193" | "GenBank_Accession":"MN868780"}	e7f5cab5-8ac3-4410-af0f-ec1bfb631193	INV04944	Rui Andrade	1		adult	whole animal (ETOH) | DNA extract	in collection	http://boldsystems.org/index.php/Public_RecordView?processid=IBIDP063-19 | http://www.ncbi.nlm.nih.gov/nuccore/MN868778	16/05/2017	2017	5	16	INV04944	Europe	Portugal	PT	Porto	Porto	Lordelo do Ouro		41.1532	-8.6427	WGS84	30	Rui Andrade	Morphology	Anthrax anthrax (Schrank, 1781)	Animalia	Arthropoda	Insecta	Diptera	Bombyliidae	Anthrax
9fc3c79f-eded-44b3-95ec-d7e5d32d4971	event	05/02/2020	en	https://creativecommons.org/licenses/by/4.0/legalcode	CIBIO (Research Center in Biodiversity and Genetic Resources) Portugal	Ferreira S, Andrade R, Gonçalves A R, Sousa P, Beja P (2019): The InBIO Barcoding Initiative Database: Diptera 01. v1. CIBIO-InBIO (Research Center in Biodiversity and Genetic Resources), Portugal. Dataset/Occurrence. http://ipt.gbif.pt/ipt/resource?r=ibi_diptera_i&amp;v=1.0	37560003-ae75-43c3-95aa-48c98797aa2a	4ec2b246-f5fa-4b90-9a8d-ddafc2a3f970	a222a3e9-d4ac-4de1-b9e4-9a0f7c476b136	CIBIO	InBIO Barcoding Initiative	IBI Diptera 01	CIBIO	PreservedSpecimen	{"BOLD_ProcessID":"IBIDP064-19"|"BOLD_BINURI":"BOLD:ACD9618" | "GenBank_Accession":"MN868818"}	9fc3c79f-eded-44b3-95ec-d7e5d32d4971	INV04945	Rui Andrade	1		adult	whole animal (ETOH) | DNA extract	in collection	http://boldsystems.org/index.php/Public_RecordView?processid=IBIDP064-19 | http://www.ncbi.nlm.nih.gov/nuccore/MN868902	16/05/2017	2017	5	16	INV04945	Europe	Portugal	PT	Porto	Porto	Lordelo do Ouro		41.1532	-8.6427	WGS84	30	Rui Andrade	Morphology	Dexia rustica (Fabricius, 1775)	Animalia	Arthropoda	Insecta	Diptera	Tachinidae	Dexia
1b8a4220-5f33-4561-bd37-7eb22ac67f9b	event	05/02/2020	en	https://creativecommons.org/licenses/by/4.0/legalcode	CIBIO (Research Center in Biodiversity and Genetic Resources) Portugal	Ferreira S, Andrade R, Gonçalves A R, Sousa P, Beja P (2019): The InBIO Barcoding Initiative Database: Diptera 01. v1. CIBIO-InBIO (Research Center in Biodiversity and Genetic Resources), Portugal. Dataset/Occurrence. http://ipt.gbif.pt/ipt/resource?r=ibi_diptera_i&amp;v=1.0	37560003-ae75-43c3-95aa-48c98797aa2a	4ec2b246-f5fa-4b90-9a8d-ddafc2a3f970	a222a3e9-d4ac-4de1-b9e4-9a0f7c476b137	CIBIO	InBIO Barcoding Initiative	IBI Diptera 01	CIBIO	PreservedSpecimen	{"BOLD_ProcessID":"IBIDP150-19"|"BOLD_BINURI":"BOLD:ADV2313" | "GenBank_Accession":"MN868791"}	1b8a4220-5f33-4561-bd37-7eb22ac67f9b	INV04946	Rui Andrade	1		adult	whole animal (ETOH) | DNA extract	in collection	http://boldsystems.org/index.php/Public_RecordView?processid=IBIDP150-19 | http://www.ncbi.nlm.nih.gov/nuccore/MN868785	16/05/2017	2017	5	16	INV04946	Europe	Portugal	PT	Porto	Porto	Lordelo do Ouro		41.1532	-8.6427	WGS84	30	Rui Andrade	Morphology	Prosopomyia pallida Loew, 1856	Animalia	Arthropoda	Insecta	Diptera	Lauxaniidae	Prosopomyia
20f7e2ed-d154-4006-bb45-0f1550d71643	event	05/02/2020	en	https://creativecommons.org/licenses/by/4.0/legalcode	CIBIO (Research Center in Biodiversity and Genetic Resources) Portugal	Ferreira S, Andrade R, Gonçalves A R, Sousa P, Beja P (2019): The InBIO Barcoding Initiative Database: Diptera 01. v1. CIBIO-InBIO (Research Center in Biodiversity and Genetic Resources), Portugal. Dataset/Occurrence. http://ipt.gbif.pt/ipt/resource?r=ibi_diptera_i&amp;v=1.0	37560003-ae75-43c3-95aa-48c98797aa2a	4ec2b246-f5fa-4b90-9a8d-ddafc2a3f970	a222a3e9-d4ac-4de1-b9e4-9a0f7c476b138	CIBIO	InBIO Barcoding Initiative	IBI Diptera 01	CIBIO	PreservedSpecimen	{"BOLD_ProcessID":"IBIDP065-19"|"BOLD_BINURI":"BOLD:ABY1201" | "GenBank_Accession":"MN868750"}	20f7e2ed-d154-4006-bb45-0f1550d71643	INV04948	Rui Andrade	1		adult	whole animal (ETOH) | DNA extract	in collection	http://boldsystems.org/index.php/Public_RecordView?processid=IBIDP065-19 | http://www.ncbi.nlm.nih.gov/nuccore/MN868769	19/05/2017	2017	5	19	INV04948	Europe	Portugal	PT	Porto	Vila do Conde	Mindelo		41.3212	-8.7324	WGS84	30	Rui Andrade	Morphology	Suillia variegata (Loew, 1862)	Animalia	Arthropoda	Insecta	Diptera	Heleomyzidae	Suillia
ab5ad95f-1831-4f2c-bdc9-c56b88984b0d	event	05/02/2020	en	https://creativecommons.org/licenses/by/4.0/legalcode	CIBIO (Research Center in Biodiversity and Genetic Resources) Portugal	Ferreira S, Andrade R, Gonçalves A R, Sousa P, Beja P (2019): The InBIO Barcoding Initiative Database: Diptera 01. v1. CIBIO-InBIO (Research Center in Biodiversity and Genetic Resources), Portugal. Dataset/Occurrence. http://ipt.gbif.pt/ipt/resource?r=ibi_diptera_i&amp;v=1.0	37560003-ae75-43c3-95aa-48c98797aa2a	4ec2b246-f5fa-4b90-9a8d-ddafc2a3f970	a222a3e9-d4ac-4de1-b9e4-9a0f7c476b139	CIBIO	InBIO Barcoding Initiative	IBI Diptera 01	CIBIO	PreservedSpecimen	{"BOLD_ProcessID":"IBIDP066-19"|"BOLD_BINURI":"BOLD:AAG6862" | "GenBank_Accession":"MN868794"}	ab5ad95f-1831-4f2c-bdc9-c56b88984b0d	INV04949	Rui Andrade	1		adult	whole animal (ETOH) | DNA extract	in collection	http://boldsystems.org/index.php/Public_RecordView?processid=IBIDP066-19 | http://www.ncbi.nlm.nih.gov/nuccore/MN868746	19/05/2017	2017	5	19	INV04949	Europe	Portugal	PT	Porto	Vila do Conde	Mindelo		41.3212	-8.7324	WGS84	30	Rui Andrade	Morphology	Melanophora roralis (Linnaeus, 1758)	Animalia	Arthropoda	Insecta	Diptera	Rhinophoridae	Melanophora
2d1f9c4d-77c5-4b36-87f2-ae84f6f79615	event	05/02/2020	en	https://creativecommons.org/licenses/by/4.0/legalcode	CIBIO (Research Center in Biodiversity and Genetic Resources) Portugal	Ferreira S, Andrade R, Gonçalves A R, Sousa P, Beja P (2019): The InBIO Barcoding Initiative Database: Diptera 01. v1. CIBIO-InBIO (Research Center in Biodiversity and Genetic Resources), Portugal. Dataset/Occurrence. http://ipt.gbif.pt/ipt/resource?r=ibi_diptera_i&amp;v=1.0	37560003-ae75-43c3-95aa-48c98797aa2a	4ec2b246-f5fa-4b90-9a8d-ddafc2a3f970	a222a3e9-d4ac-4de1-b9e4-9a0f7c476b140	CIBIO	InBIO Barcoding Initiative	IBI Diptera 01	CIBIO	PreservedSpecimen	{"BOLD_ProcessID":"IBIDP151-19"|"BOLD_BINURI":"BOLD:ADU1899" | "GenBank_Accession":"MN868727"}	2d1f9c4d-77c5-4b36-87f2-ae84f6f79615	INV04951	Rui Andrade	1		adult	whole animal (ETOH) | DNA extract	in collection	http://boldsystems.org/index.php/Public_RecordView?processid=IBIDP151-19 | http://www.ncbi.nlm.nih.gov/nuccore/MN868725	19/05/2017	2017	5	19	INV04951	Europe	Portugal	PT	Porto	Vila do Conde	Mindelo		41.3212	-8.7324	WGS84	30	Rui Andrade	Morphology	Exhyalanthrax afer (Fabricius, 1794)	Animalia	Arthropoda	Insecta	Diptera	Bombyliidae	Exhyalanthrax
0cdf2d9c-cec7-4271-bb36-38276b8f4abb	event	05/02/2020	en	https://creativecommons.org/licenses/by/4.0/legalcode	CIBIO (Research Center in Biodiversity and Genetic Resources) Portugal	Ferreira S, Andrade R, Gonçalves A R, Sousa P, Beja P (2019): The InBIO Barcoding Initiative Database: Diptera 01. v1. CIBIO-InBIO (Research Center in Biodiversity and Genetic Resources), Portugal. Dataset/Occurrence. http://ipt.gbif.pt/ipt/resource?r=ibi_diptera_i&amp;v=1.0	37560003-ae75-43c3-95aa-48c98797aa2a	4ec2b246-f5fa-4b90-9a8d-ddafc2a3f970	a222a3e9-d4ac-4de1-b9e4-9a0f7c476b141	CIBIO	InBIO Barcoding Initiative	IBI Diptera 01	CIBIO	PreservedSpecimen	{"BOLD_ProcessID":"IBIDP067-19"|"BOLD_BINURI":"BOLD:ACB5198" | "GenBank_Accession":"MN868885"}	0cdf2d9c-cec7-4271-bb36-38276b8f4abb	INV04952	Rui Andrade	1		adult	whole animal (ETOH) | DNA extract	in collection	http://boldsystems.org/index.php/Public_RecordView?processid=IBIDP067-19 | http://www.ncbi.nlm.nih.gov/nuccore/MN868780	19/05/2017	2017	5	19	INV04952	Europe	Portugal	PT	Porto	Vila do Conde	Mindelo		41.3212	-8.7324	WGS84	30	Rui Andrade	Morphology	Phaonia fuscata (Fallen, 1825)	Animalia	Arthropoda	Insecta	Diptera	Muscidae	Phaonia
e461a0a2-a373-472f-ae6c-cfee26887a5e	event	05/02/2020	en	https://creativecommons.org/licenses/by/4.0/legalcode	CIBIO (Research Center in Biodiversity and Genetic Resources) Portugal	Ferreira S, Andrade R, Gonçalves A R, Sousa P, Beja P (2019): The InBIO Barcoding Initiative Database: Diptera 01. v1. CIBIO-InBIO (Research Center in Biodiversity and Genetic Resources), Portugal. Dataset/Occurrence. http://ipt.gbif.pt/ipt/resource?r=ibi_diptera_i&amp;v=1.0	37560003-ae75-43c3-95aa-48c98797aa2a	4ec2b246-f5fa-4b90-9a8d-ddafc2a3f970	a222a3e9-d4ac-4de1-b9e4-9a0f7c476b142	CIBIO	InBIO Barcoding Initiative	IBI Diptera 01	CIBIO	PreservedSpecimen	{"BOLD_ProcessID":"IBIDP068-19"|"BOLD_BINURI":"BOLD:AAG1210" | "GenBank_Accession":"MN868734"}	e461a0a2-a373-472f-ae6c-cfee26887a5e	INV04953	Rui Andrade	1		adult	whole animal (ETOH) | DNA extract	in collection	http://boldsystems.org/index.php/Public_RecordView?processid=IBIDP068-19 | http://www.ncbi.nlm.nih.gov/nuccore/MN868818	19/05/2017	2017	5	19	INV04953	Europe	Portugal	PT	Porto	Vila do Conde	Mindelo		41.3212	-8.7324	WGS84	30	Rui Andrade	Morphology	Opomyza petrei Mesnil, 1934	Animalia	Arthropoda	Insecta	Diptera	Opomyzidae	Opomyza
dcef3377-6d96-4852-b547-730181fb5784	event	05/02/2020	en	https://creativecommons.org/licenses/by/4.0/legalcode	CIBIO (Research Center in Biodiversity and Genetic Resources) Portugal	Ferreira S, Andrade R, Gonçalves A R, Sousa P, Beja P (2019): The InBIO Barcoding Initiative Database: Diptera 01. v1. CIBIO-InBIO (Research Center in Biodiversity and Genetic Resources), Portugal. Dataset/Occurrence. http://ipt.gbif.pt/ipt/resource?r=ibi_diptera_i&amp;v=1.0	37560003-ae75-43c3-95aa-48c98797aa2a	4ec2b246-f5fa-4b90-9a8d-ddafc2a3f970	a222a3e9-d4ac-4de1-b9e4-9a0f7c476b143	CIBIO	InBIO Barcoding Initiative	IBI Diptera 01	CIBIO	PreservedSpecimen	{"BOLD_ProcessID":"IBIDP152-19"|"BOLD_BINURI":"BOLD:ACP6247" | "GenBank_Accession":"MN868753"}	dcef3377-6d96-4852-b547-730181fb5784	INV04955	Rui Andrade	1		adult	whole animal (ETOH) | DNA extract	in collection	http://boldsystems.org/index.php/Public_RecordView?processid=IBIDP152-19 | http://www.ncbi.nlm.nih.gov/nuccore/MN868819	19/05/2017	2017	5	19	INV04955	Europe	Portugal	PT	Porto	Vila do Conde	Mindelo		41.3212	-8.7324	WGS84	30	Rui Andrade	Morphology	Camarota curvipennis (Latreille, 1805)	Animalia	Arthropoda	Insecta	Diptera	Chloropidae	Camarota
65eba914-d625-4f4c-889e-0698ed633afc	event	05/02/2020	en	https://creativecommons.org/licenses/by/4.0/legalcode	CIBIO (Research Center in Biodiversity and Genetic Resources) Portugal	Ferreira S, Andrade R, Gonçalves A R, Sousa P, Beja P (2019): The InBIO Barcoding Initiative Database: Diptera 01. v1. CIBIO-InBIO (Research Center in Biodiversity and Genetic Resources), Portugal. Dataset/Occurrence. http://ipt.gbif.pt/ipt/resource?r=ibi_diptera_i&amp;v=1.0	37560003-ae75-43c3-95aa-48c98797aa2a	4ec2b246-f5fa-4b90-9a8d-ddafc2a3f970	a222a3e9-d4ac-4de1-b9e4-9a0f7c476b144	CIBIO	InBIO Barcoding Initiative	IBI Diptera 01	CIBIO	PreservedSpecimen	{"BOLD_ProcessID":"IBIDP069-19"|"BOLD_BINURI":"BOLD:ABA8754" | "GenBank_Accession":"MN868887"}	65eba914-d625-4f4c-889e-0698ed633afc	INV04956	Rui Andrade	1		adult	whole animal (ETOH) | DNA extract	in collection	http://boldsystems.org/index.php/Public_RecordView?processid=IBIDP069-19 | http://www.ncbi.nlm.nih.gov/nuccore/MN868791	19/05/2017	2017	5	19	INV04956	Europe	Portugal	PT	Porto	Vila do Conde	Mindelo		41.3212	-8.7324	WGS84	30	Rui Andrade	Morphology	Discomyza incurva Fallen, 1823	Animalia	Arthropoda	Insecta	Diptera	Ephydridae	Discomyza
dcd5971f-cd38-49c8-978d-a0b21a98307e	event	05/02/2020	en	https://creativecommons.org/licenses/by/4.0/legalcode	CIBIO (Research Center in Biodiversity and Genetic Resources) Portugal	Ferreira S, Andrade R, Gonçalves A R, Sousa P, Beja P (2019): The InBIO Barcoding Initiative Database: Diptera 01. v1. CIBIO-InBIO (Research Center in Biodiversity and Genetic Resources), Portugal. Dataset/Occurrence. http://ipt.gbif.pt/ipt/resource?r=ibi_diptera_i&amp;v=1.0	37560003-ae75-43c3-95aa-48c98797aa2a	4ec2b246-f5fa-4b90-9a8d-ddafc2a3f970	a222a3e9-d4ac-4de1-b9e4-9a0f7c476b145	CIBIO	InBIO Barcoding Initiative	IBI Diptera 01	CIBIO	PreservedSpecimen	{"BOLD_ProcessID":"IBIDP070-19"|"BOLD_BINURI":"BOLD:ACS6268" | "GenBank_Accession":"MN868844"}	dcd5971f-cd38-49c8-978d-a0b21a98307e	INV04959	Rui Andrade	1		adult	whole animal (ETOH) | DNA extract	in collection	http://boldsystems.org/index.php/Public_RecordView?processid=IBIDP070-19 | http://www.ncbi.nlm.nih.gov/nuccore/MN868750	19/05/2017	2017	5	19	INV04959	Europe	Portugal	PT	Porto	Vila do Conde	Mindelo		41.3212	-8.7324	WGS84	30	Rui Andrade	Morphology	Hemipenthes morio (Linnaeus, 1758)	Animalia	Arthropoda	Insecta	Diptera	Bombyliidae	Hemipenthes
d25a65db-9b36-461f-9354-1b8ddb962fce	event	05/02/2020	en	https://creativecommons.org/licenses/by/4.0/legalcode	CIBIO (Research Center in Biodiversity and Genetic Resources) Portugal	Ferreira S, Andrade R, Gonçalves A R, Sousa P, Beja P (2019): The InBIO Barcoding Initiative Database: Diptera 01. v1. CIBIO-InBIO (Research Center in Biodiversity and Genetic Resources), Portugal. Dataset/Occurrence. http://ipt.gbif.pt/ipt/resource?r=ibi_diptera_i&amp;v=1.0	37560003-ae75-43c3-95aa-48c98797aa2a	4ec2b246-f5fa-4b90-9a8d-ddafc2a3f970	a222a3e9-d4ac-4de1-b9e4-9a0f7c476b146	CIBIO	InBIO Barcoding Initiative	IBI Diptera 01	CIBIO	PreservedSpecimen	{"BOLD_ProcessID":"IBIDP071-19"|"BOLD_BINURI":"BOLD:ADQ8445" | "GenBank_Accession":"MN868839"}	d25a65db-9b36-461f-9354-1b8ddb962fce	INV04963	Rui Andrade	1		adult	whole animal (ETOH) | DNA extract	in collection	http://boldsystems.org/index.php/Public_RecordView?processid=IBIDP071-19 | http://www.ncbi.nlm.nih.gov/nuccore/MN868794	19/05/2017	2017	5	19	INV04963	Europe	Portugal	PT	Porto	Vila do Conde	Mindelo		41.3212	-8.7324	WGS84	30	Rui Andrade	Morphology	Myathropa florea (Linnaeus, 1758)	Animalia	Arthropoda	Insecta	Diptera	Syrphidae	Myathropa
88b4a2a5-750f-4e51-bc61-b6e1eafbec6d	event	05/02/2020	en	https://creativecommons.org/licenses/by/4.0/legalcode	CIBIO (Research Center in Biodiversity and Genetic Resources) Portugal	Ferreira S, Andrade R, Gonçalves A R, Sousa P, Beja P (2019): The InBIO Barcoding Initiative Database: Diptera 01. v1. CIBIO-InBIO (Research Center in Biodiversity and Genetic Resources), Portugal. Dataset/Occurrence. http://ipt.gbif.pt/ipt/resource?r=ibi_diptera_i&amp;v=1.0	37560003-ae75-43c3-95aa-48c98797aa2a	4ec2b246-f5fa-4b90-9a8d-ddafc2a3f970	a222a3e9-d4ac-4de1-b9e4-9a0f7c476b147	CIBIO	InBIO Barcoding Initiative	IBI Diptera 01	CIBIO	PreservedSpecimen	{"BOLD_ProcessID":"IBIDP072-19"|"BOLD_BINURI":"BOLD:AAY2766" | "GenBank_Accession":"MN868882"}	88b4a2a5-750f-4e51-bc61-b6e1eafbec6d	INV04964	Rui Andrade	1		adult	whole animal (ETOH) | DNA extract	in collection	http://boldsystems.org/index.php/Public_RecordView?processid=IBIDP072-19 | http://www.ncbi.nlm.nih.gov/nuccore/MN868727	23/05/2017	2017	5	23	INV04964	Europe	Portugal	PT	Vila Real	Vila Real	Campeã		41.2789	-7.8973	WGS84	30	Rui Andrade	Morphology	Polietes meridionalis (Peris & Llorente, 1963)	Animalia	Arthropoda	Insecta	Diptera	Muscidae	Polietes
095f2295-cbd3-4093-bee7-735eec7f60e8	event	05/02/2020	en	https://creativecommons.org/licenses/by/4.0/legalcode	CIBIO (Research Center in Biodiversity and Genetic Resources) Portugal	Ferreira S, Andrade R, Gonçalves A R, Sousa P, Beja P (2019): The InBIO Barcoding Initiative Database: Diptera 01. v1. CIBIO-InBIO (Research Center in Biodiversity and Genetic Resources), Portugal. Dataset/Occurrence. http://ipt.gbif.pt/ipt/resource?r=ibi_diptera_i&amp;v=1.0	37560003-ae75-43c3-95aa-48c98797aa2a	4ec2b246-f5fa-4b90-9a8d-ddafc2a3f970	a222a3e9-d4ac-4de1-b9e4-9a0f7c476b148	CIBIO	InBIO Barcoding Initiative	IBI Diptera 01	CIBIO	PreservedSpecimen	{"BOLD_ProcessID":"IBIDP073-19"|"BOLD_BINURI":"BOLD:AAQ3585" | "GenBank_Accession":"MN868847"}	095f2295-cbd3-4093-bee7-735eec7f60e8	INV04965	Rui Andrade	1		adult	whole animal (ETOH) | DNA extract	in collection	http://boldsystems.org/index.php/Public_RecordView?processid=IBIDP073-19 | http://www.ncbi.nlm.nih.gov/nuccore/MN868885	23/05/2017	2017	5	23	INV04965	Europe	Portugal	PT	Vila Real	Vila Real	Campeã		41.2789	-7.8973	WGS84	30	Rui Andrade	Morphology	Eristalis pertinax (Scopoli, 1763)	Animalia	Arthropoda	Insecta	Diptera	Syrphidae	Eristalis
6574741a-faab-4633-8eef-db17d57218fc	event	05/02/2020	en	https://creativecommons.org/licenses/by/4.0/legalcode	CIBIO (Research Center in Biodiversity and Genetic Resources) Portugal	Ferreira S, Andrade R, Gonçalves A R, Sousa P, Beja P (2019): The InBIO Barcoding Initiative Database: Diptera 01. v1. CIBIO-InBIO (Research Center in Biodiversity and Genetic Resources), Portugal. Dataset/Occurrence. http://ipt.gbif.pt/ipt/resource?r=ibi_diptera_i&amp;v=1.0	37560003-ae75-43c3-95aa-48c98797aa2a	4ec2b246-f5fa-4b90-9a8d-ddafc2a3f970	a222a3e9-d4ac-4de1-b9e4-9a0f7c476b149	CIBIO	InBIO Barcoding Initiative	IBI Diptera 01	CIBIO	PreservedSpecimen	{"BOLD_ProcessID":"IBIDP074-19"|"BOLD_BINURI":"BOLD:AAN9512" | "GenBank_Accession":"MN868770"}	6574741a-faab-4633-8eef-db17d57218fc	INV04967	Rui Andrade	1		adult	whole animal (ETOH) | DNA extract	in collection	http://boldsystems.org/index.php/Public_RecordView?processid=IBIDP074-19 | http://www.ncbi.nlm.nih.gov/nuccore/MN868734	23/05/2017	2017	5	23	INV04967	Europe	Portugal	PT	Vila Real	Vila Real	Lamas de Olo		41.3743	-7.8066	WGS84	30	Rui Andrade	Morphology	Tachina magnicornis (Zetterstedt, 1844)	Animalia	Arthropoda	Insecta	Diptera	Tachinidae	Tachina
e2b0ca16-db5a-4061-83a8-424dd5d819fc	event	05/02/2020	en	https://creativecommons.org/licenses/by/4.0/legalcode	CIBIO (Research Center in Biodiversity and Genetic Resources) Portugal	Ferreira S, Andrade R, Gonçalves A R, Sousa P, Beja P (2019): The InBIO Barcoding Initiative Database: Diptera 01. v1. CIBIO-InBIO (Research Center in Biodiversity and Genetic Resources), Portugal. Dataset/Occurrence. http://ipt.gbif.pt/ipt/resource?r=ibi_diptera_i&amp;v=1.0	37560003-ae75-43c3-95aa-48c98797aa2a	4ec2b246-f5fa-4b90-9a8d-ddafc2a3f970	a222a3e9-d4ac-4de1-b9e4-9a0f7c476b150	CIBIO	InBIO Barcoding Initiative	IBI Diptera 01	CIBIO	PreservedSpecimen	{"BOLD_ProcessID":"IBIDP075-19"|"BOLD_BINURI":"BOLD:ACP3222" | "GenBank_Accession":"MN868733"}	e2b0ca16-db5a-4061-83a8-424dd5d819fc	INV04968	Rui Andrade	1		adult	whole animal (ETOH) | DNA extract	in collection	http://boldsystems.org/index.php/Public_RecordView?processid=IBIDP075-19 | http://www.ncbi.nlm.nih.gov/nuccore/MN868753	23/05/2017	2017	5	23	INV04968	Europe	Portugal	PT	Vila Real	Vila Real	Lamas de Olo		41.3743	-7.8066	WGS84	30	Rui Andrade	Morphology	Coenosia atra Meigen, 1830	Animalia	Arthropoda	Insecta	Diptera	Muscidae	Coenosia
e69ecde3-aa20-44a6-97d4-911034ec4ec9	event	05/02/2020	en	https://creativecommons.org/licenses/by/4.0/legalcode	CIBIO (Research Center in Biodiversity and Genetic Resources) Portugal	Ferreira S, Andrade R, Gonçalves A R, Sousa P, Beja P (2019): The InBIO Barcoding Initiative Database: Diptera 01. v1. CIBIO-InBIO (Research Center in Biodiversity and Genetic Resources), Portugal. Dataset/Occurrence. http://ipt.gbif.pt/ipt/resource?r=ibi_diptera_i&amp;v=1.0	37560003-ae75-43c3-95aa-48c98797aa2a	4ec2b246-f5fa-4b90-9a8d-ddafc2a3f970	a222a3e9-d4ac-4de1-b9e4-9a0f7c476b151	CIBIO	InBIO Barcoding Initiative	IBI Diptera 01	CIBIO	PreservedSpecimen	{"BOLD_ProcessID":"IBIDP076-19"|"BOLD_BINURI":"BOLD:ABW5574" | "GenBank_Accession":"MN868752"}	e69ecde3-aa20-44a6-97d4-911034ec4ec9	INV04969	Rui Andrade	1		adult	whole animal (ETOH) | DNA extract	in collection	http://boldsystems.org/index.php/Public_RecordView?processid=IBIDP076-19 | http://www.ncbi.nlm.nih.gov/nuccore/MN868887	23/05/2017	2017	5	23	INV04969	Europe	Portugal	PT	Vila Real	Vila Real	Lamas de Olo		41.3743	-7.8066	WGS84	30	Rui Andrade	Morphology	Schoenomyza litorella (Fallen, 1823)	Animalia	Arthropoda	Insecta	Diptera	Muscidae	Schoenomyza
2fe5ece2-4075-4ea7-bf37-eb52481e0bde	event	05/02/2020	en	https://creativecommons.org/licenses/by/4.0/legalcode	CIBIO (Research Center in Biodiversity and Genetic Resources) Portugal	Ferreira S, Andrade R, Gonçalves A R, Sousa P, Beja P (2019): The InBIO Barcoding Initiative Database: Diptera 01. v1. CIBIO-InBIO (Research Center in Biodiversity and Genetic Resources), Portugal. Dataset/Occurrence. http://ipt.gbif.pt/ipt/resource?r=ibi_diptera_i&amp;v=1.0	37560003-ae75-43c3-95aa-48c98797aa2a	4ec2b246-f5fa-4b90-9a8d-ddafc2a3f970	a222a3e9-d4ac-4de1-b9e4-9a0f7c476b152	CIBIO	InBIO Barcoding Initiative	IBI Diptera 01	CIBIO	PreservedSpecimen	{"BOLD_ProcessID":"IBIDP153-19"|"BOLD_BINURI":"BOLD:ADT8849" | "GenBank_Accession":"MN868737"}	2fe5ece2-4075-4ea7-bf37-eb52481e0bde	INV04970	Rui Andrade	1		adult	whole animal (ETOH) | DNA extract	in collection	http://boldsystems.org/index.php/Public_RecordView?processid=IBIDP153-19 | http://www.ncbi.nlm.nih.gov/nuccore/MN868740	31/05/2017	2017	5	31	INV04970	Europe	Portugal	PT	Aveiro	Estarreja	Fermelã		40.7138	-8.5859	WGS84	30	Rui Andrade	Morphology	Pyrellia vivida Robineau-Desvoidy, 1830	Animalia	Arthropoda	Insecta	Diptera	Muscidae	Pyrellia
ff3a9a7c-ded1-4339-b7a6-a9d76a453a13	event	05/02/2020	en	https://creativecommons.org/licenses/by/4.0/legalcode	CIBIO (Research Center in Biodiversity and Genetic Resources) Portugal	Ferreira S, Andrade R, Gonçalves A R, Sousa P, Beja P (2019): The InBIO Barcoding Initiative Database: Diptera 01. v1. CIBIO-InBIO (Research Center in Biodiversity and Genetic Resources), Portugal. Dataset/Occurrence. http://ipt.gbif.pt/ipt/resource?r=ibi_diptera_i&amp;v=1.0	37560003-ae75-43c3-95aa-48c98797aa2a	4ec2b246-f5fa-4b90-9a8d-ddafc2a3f970	a222a3e9-d4ac-4de1-b9e4-9a0f7c476b153	CIBIO	InBIO Barcoding Initiative	IBI Diptera 01	CIBIO	PreservedSpecimen	{"BOLD_ProcessID":"IBIDP077-19"|"BOLD_BINURI":"BOLD:AAG4663" | "GenBank_Accession":"MN868835"}	ff3a9a7c-ded1-4339-b7a6-a9d76a453a13	INV04973	Rui Andrade	1		adult	whole animal (ETOH) | DNA extract	in collection	http://boldsystems.org/index.php/Public_RecordView?processid=IBIDP077-19 | http://www.ncbi.nlm.nih.gov/nuccore/MN868844	31/05/2017	2017	5	31	INV04973	Europe	Portugal	PT	Aveiro	Estarreja	Fermelã		40.7138	-8.5859	WGS84	30	Rui Andrade	Morphology	Syritta flaviventris Macquart, 1842	Animalia	Arthropoda	Insecta	Diptera	Syrphidae	Syritta
265d69c2-ed24-4460-a1ba-3bb1f499c00c	event	05/02/2020	en	https://creativecommons.org/licenses/by/4.0/legalcode	CIBIO (Research Center in Biodiversity and Genetic Resources) Portugal	Ferreira S, Andrade R, Gonçalves A R, Sousa P, Beja P (2019): The InBIO Barcoding Initiative Database: Diptera 01. v1. CIBIO-InBIO (Research Center in Biodiversity and Genetic Resources), Portugal. Dataset/Occurrence. http://ipt.gbif.pt/ipt/resource?r=ibi_diptera_i&amp;v=1.0	37560003-ae75-43c3-95aa-48c98797aa2a	4ec2b246-f5fa-4b90-9a8d-ddafc2a3f970	a222a3e9-d4ac-4de1-b9e4-9a0f7c476b154	CIBIO	InBIO Barcoding Initiative	IBI Diptera 01	CIBIO	PreservedSpecimen	{"BOLD_ProcessID":"IBIDP154-19"|"BOLD_BINURI":"BOLD:ACO3332" | "GenBank_Accession":"MN868828"}	265d69c2-ed24-4460-a1ba-3bb1f499c00c	INV04974	Rui Andrade	1		adult	whole animal (ETOH) | DNA extract	in collection	http://boldsystems.org/index.php/Public_RecordView?processid=IBIDP154-19 | http://www.ncbi.nlm.nih.gov/nuccore/MN868796	31/05/2017	2017	5	31	INV04974	Europe	Portugal	PT	Aveiro	Estarreja	Fermelã		40.7138	-8.5859	WGS84	30	Rui Andrade	Morphology	Musca tempestiva Fallen, 1817	Animalia	Arthropoda	Insecta	Diptera	Muscidae	Musca
ea6d555b-c83c-4299-b493-a05aefe06d68	event	05/02/2020	en	https://creativecommons.org/licenses/by/4.0/legalcode	CIBIO (Research Center in Biodiversity and Genetic Resources) Portugal	Ferreira S, Andrade R, Gonçalves A R, Sousa P, Beja P (2019): The InBIO Barcoding Initiative Database: Diptera 01. v1. CIBIO-InBIO (Research Center in Biodiversity and Genetic Resources), Portugal. Dataset/Occurrence. http://ipt.gbif.pt/ipt/resource?r=ibi_diptera_i&amp;v=1.0	37560003-ae75-43c3-95aa-48c98797aa2a	4ec2b246-f5fa-4b90-9a8d-ddafc2a3f970	a222a3e9-d4ac-4de1-b9e4-9a0f7c476b155	CIBIO	InBIO Barcoding Initiative	IBI Diptera 01	CIBIO	PreservedSpecimen	{"BOLD_ProcessID":"IBIDP155-19"|"BOLD_BINURI":"BOLD:ACA1246" | "GenBank_Accession":"MN868803"}	ea6d555b-c83c-4299-b493-a05aefe06d68	INV04975	Rui Andrade	1		adult	whole animal (ETOH) | DNA extract	in collection	http://boldsystems.org/index.php/Public_RecordView?processid=IBIDP155-19 | http://www.ncbi.nlm.nih.gov/nuccore/MN868745	31/05/2017	2017	5	31	INV04975	Europe	Portugal	PT	Aveiro	Estarreja	Fermelã		40.7138	-8.5859	WGS84	30	Rui Andrade	Morphology	Lispe kowarzi Becker, 1903	Animalia	Arthropoda	Insecta	Diptera	Muscidae	Lispe
263b12ec-7d88-4895-9b30-3e5a8bb1b004	event	05/02/2020	en	https://creativecommons.org/licenses/by/4.0/legalcode	CIBIO (Research Center in Biodiversity and Genetic Resources) Portugal	Ferreira S, Andrade R, Gonçalves A R, Sousa P, Beja P (2019): The InBIO Barcoding Initiative Database: Diptera 01. v1. CIBIO-InBIO (Research Center in Biodiversity and Genetic Resources), Portugal. Dataset/Occurrence. http://ipt.gbif.pt/ipt/resource?r=ibi_diptera_i&amp;v=1.0	37560003-ae75-43c3-95aa-48c98797aa2a	4ec2b246-f5fa-4b90-9a8d-ddafc2a3f970	a222a3e9-d4ac-4de1-b9e4-9a0f7c476b156	CIBIO	InBIO Barcoding Initiative	IBI Diptera 01	CIBIO	PreservedSpecimen	{"BOLD_ProcessID":"IBIDP078-19"|"BOLD_BINURI":"BOLD:AAB2866" | "GenBank_Accession":"MN868751"}	263b12ec-7d88-4895-9b30-3e5a8bb1b004	INV04977	Rui Andrade	1		adult	whole animal (ETOH) | DNA extract	in collection	http://boldsystems.org/index.php/Public_RecordView?processid=IBIDP078-19 | http://www.ncbi.nlm.nih.gov/nuccore/MN868839	31/05/2017	2017	5	31	INV04977	Europe	Portugal	PT	Aveiro	Estarreja	Fermelã		40.7138	-8.5859	WGS84	30	Rui Andrade	Morphology	Melanostoma mellinum (Linnaeus, 1758)	Animalia	Arthropoda	Insecta	Diptera	Syrphidae	Melanostoma
5d3f5e0f-c2c1-43b6-8ec5-0c0cdd43182c	event	05/02/2020	en	https://creativecommons.org/licenses/by/4.0/legalcode	CIBIO (Research Center in Biodiversity and Genetic Resources) Portugal	Ferreira S, Andrade R, Gonçalves A R, Sousa P, Beja P (2019): The InBIO Barcoding Initiative Database: Diptera 01. v1. CIBIO-InBIO (Research Center in Biodiversity and Genetic Resources), Portugal. Dataset/Occurrence. http://ipt.gbif.pt/ipt/resource?r=ibi_diptera_i&amp;v=1.0	37560003-ae75-43c3-95aa-48c98797aa2a	4ec2b246-f5fa-4b90-9a8d-ddafc2a3f970	a222a3e9-d4ac-4de1-b9e4-9a0f7c476b157	CIBIO	InBIO Barcoding Initiative	IBI Diptera 01	CIBIO	PreservedSpecimen	{"BOLD_ProcessID":"IBIDP079-19"|"BOLD_BINURI":"BOLD:ACB5910" | "GenBank_Accession":"MN868872"}	5d3f5e0f-c2c1-43b6-8ec5-0c0cdd43182c	INV04978	Rui Andrade	1		adult	whole animal (ETOH) | DNA extract	in collection	http://boldsystems.org/index.php/Public_RecordView?processid=IBIDP079-19 | http://www.ncbi.nlm.nih.gov/nuccore/MN868882	31/05/2017	2017	5	31	INV04978	Europe	Portugal	PT	Aveiro	Estarreja	Fermelã		40.7138	-8.5859	WGS84	30	Rui Andrade	Morphology	Chrysops viduatus (Fabricius, 1794)	Animalia	Arthropoda	Insecta	Diptera	Tabanidae	Chrysops
0a68495a-fc7c-4d5f-9fd6-4b8e2960778d	event	05/02/2020	en	https://creativecommons.org/licenses/by/4.0/legalcode	CIBIO (Research Center in Biodiversity and Genetic Resources) Portugal	Ferreira S, Andrade R, Gonçalves A R, Sousa P, Beja P (2019): The InBIO Barcoding Initiative Database: Diptera 01. v1. CIBIO-InBIO (Research Center in Biodiversity and Genetic Resources), Portugal. Dataset/Occurrence. http://ipt.gbif.pt/ipt/resource?r=ibi_diptera_i&amp;v=1.0	37560003-ae75-43c3-95aa-48c98797aa2a	4ec2b246-f5fa-4b90-9a8d-ddafc2a3f970	a222a3e9-d4ac-4de1-b9e4-9a0f7c476b158	CIBIO	InBIO Barcoding Initiative	IBI Diptera 01	CIBIO	PreservedSpecimen	{"BOLD_ProcessID":"IBIDP080-19"|"BOLD_BINURI":"BOLD:AAH7785" | "GenBank_Accession":"MN868833"}	0a68495a-fc7c-4d5f-9fd6-4b8e2960778d	INV04979	Rui Andrade	1		adult	whole animal (ETOH) | DNA extract	in collection	http://boldsystems.org/index.php/Public_RecordView?processid=IBIDP080-19 | http://www.ncbi.nlm.nih.gov/nuccore/MN868847	31/05/2017	2017	5	31	INV04979	Europe	Portugal	PT	Aveiro	Estarreja	Fermelã		40.7138	-8.5859	WGS84	30	Rui Andrade	Morphology	Volucella zonaria (Poda, 1761)	Animalia	Arthropoda	Insecta	Diptera	Syrphidae	Volucella
751d96e3-9cb6-453e-9c5c-9a02db86b0f9	event	05/02/2020	en	https://creativecommons.org/licenses/by/4.0/legalcode	CIBIO (Research Center in Biodiversity and Genetic Resources) Portugal	Ferreira S, Andrade R, Gonçalves A R, Sousa P, Beja P (2019): The InBIO Barcoding Initiative Database: Diptera 01. v1. CIBIO-InBIO (Research Center in Biodiversity and Genetic Resources), Portugal. Dataset/Occurrence. http://ipt.gbif.pt/ipt/resource?r=ibi_diptera_i&amp;v=1.0	37560003-ae75-43c3-95aa-48c98797aa2a	4ec2b246-f5fa-4b90-9a8d-ddafc2a3f970	a222a3e9-d4ac-4de1-b9e4-9a0f7c476b159	CIBIO	InBIO Barcoding Initiative	IBI Diptera 01	CIBIO	PreservedSpecimen	{"BOLD_ProcessID":"IBIDP156-19"|"BOLD_BINURI":"BOLD:ADU6456" | "GenBank_Accession":"MN868728"}	751d96e3-9cb6-453e-9c5c-9a02db86b0f9	INV04981	Rui Andrade	1		adult	whole animal (ETOH) | DNA extract	in collection	http://boldsystems.org/index.php/Public_RecordView?processid=IBIDP156-19 | http://www.ncbi.nlm.nih.gov/nuccore/MN868846	08/06/2017	2017	6	8	INV04981	Europe	Portugal	PT	Porto	Valongo	Campo		41.1763	-8.4806	WGS84	30	Rui Andrade	Morphology	Rhyncomya columbina (Meigen, 1824)	Animalia	Arthropoda	Insecta	Diptera	Rhiniidae	Rhyncomya
f763c800-dbe1-48a0-bf6a-fcec319e48dd	event	05/02/2020	en	https://creativecommons.org/licenses/by/4.0/legalcode	CIBIO (Research Center in Biodiversity and Genetic Resources) Portugal	Ferreira S, Andrade R, Gonçalves A R, Sousa P, Beja P (2019): The InBIO Barcoding Initiative Database: Diptera 01. v1. CIBIO-InBIO (Research Center in Biodiversity and Genetic Resources), Portugal. Dataset/Occurrence. http://ipt.gbif.pt/ipt/resource?r=ibi_diptera_i&amp;v=1.0	37560003-ae75-43c3-95aa-48c98797aa2a	4ec2b246-f5fa-4b90-9a8d-ddafc2a3f970	a222a3e9-d4ac-4de1-b9e4-9a0f7c476b160	CIBIO	InBIO Barcoding Initiative	IBI Diptera 01	CIBIO	PreservedSpecimen	{"BOLD_ProcessID":"IBIDP081-19"|"BOLD_BINURI":"BOLD:AAG6948" | "GenBank_Accession":"MN868837"}	f763c800-dbe1-48a0-bf6a-fcec319e48dd	INV04984	Rui Andrade	1		adult	whole animal (ETOH) | DNA extract	in collection	http://boldsystems.org/index.php/Public_RecordView?processid=IBIDP081-19 | http://www.ncbi.nlm.nih.gov/nuccore/MN868770	15/06/2017	2017	6	15	INV04984	Europe	Portugal	PT	Braga	Barcelos	Gilmonde		41.5119	-8.6492	WGS84	30	Rui Andrade	Morphology	Psilopa nitidula (Fallen, 1813)	Animalia	Arthropoda	Insecta	Diptera	Ephydridae	Psilopa
5df30f8b-4c76-4c2c-af36-d72e90fb6716	event	05/02/2020	en	https://creativecommons.org/licenses/by/4.0/legalcode	CIBIO (Research Center in Biodiversity and Genetic Resources) Portugal	Ferreira S, Andrade R, Gonçalves A R, Sousa P, Beja P (2019): The InBIO Barcoding Initiative Database: Diptera 01. v1. CIBIO-InBIO (Research Center in Biodiversity and Genetic Resources), Portugal. Dataset/Occurrence. http://ipt.gbif.pt/ipt/resource?r=ibi_diptera_i&amp;v=1.0	37560003-ae75-43c3-95aa-48c98797aa2a	4ec2b246-f5fa-4b90-9a8d-ddafc2a3f970	a222a3e9-d4ac-4de1-b9e4-9a0f7c476b161	CIBIO	InBIO Barcoding Initiative	IBI Diptera 01	CIBIO	PreservedSpecimen	{"BOLD_ProcessID":"IBIDP082-19"|"BOLD_BINURI":"BOLD:ACQ9578" | "GenBank_Accession":"MN868859"}	5df30f8b-4c76-4c2c-af36-d72e90fb6716	INV04985	Rui Andrade	1		adult	whole animal (ETOH) | DNA extract	in collection	http://boldsystems.org/index.php/Public_RecordView?processid=IBIDP082-19 | http://www.ncbi.nlm.nih.gov/nuccore/MN868733	15/06/2017	2017	6	15	INV04985	Europe	Portugal	PT	Braga	Barcelos	Gilmonde		41.5119	-8.6492	WGS84	30	Rui Andrade	Morphology	Silba fumosa (Egger, 1862)	Animalia	Arthropoda	Insecta	Diptera	Lonchaeidae	Silba
b70da3d4-3476-4ce1-ac3e-dce891a325a0	event	05/02/2020	en	https://creativecommons.org/licenses/by/4.0/legalcode	CIBIO (Research Center in Biodiversity and Genetic Resources) Portugal	Ferreira S, Andrade R, Gonçalves A R, Sousa P, Beja P (2019): The InBIO Barcoding Initiative Database: Diptera 01. v1. CIBIO-InBIO (Research Center in Biodiversity and Genetic Resources), Portugal. Dataset/Occurrence. http://ipt.gbif.pt/ipt/resource?r=ibi_diptera_i&amp;v=1.0	37560003-ae75-43c3-95aa-48c98797aa2a	4ec2b246-f5fa-4b90-9a8d-ddafc2a3f970	a222a3e9-d4ac-4de1-b9e4-9a0f7c476b162	CIBIO	InBIO Barcoding Initiative	IBI Diptera 01	CIBIO	PreservedSpecimen	{"BOLD_ProcessID":"IBIDP083-19"|"BOLD_BINURI":"BOLD:AAA7470" | "GenBank_Accession":"MN868834"}	b70da3d4-3476-4ce1-ac3e-dce891a325a0	INV04986	Rui Andrade	1		adult	whole animal (ETOH) | DNA extract	in collection	http://boldsystems.org/index.php/Public_RecordView?processid=IBIDP083-19 | http://www.ncbi.nlm.nih.gov/nuccore/MN868752	20/06/2017	2017	6	20	INV04986	Europe	Portugal	PT	Porto	Porto	Lordelo do Ouro		41.1532	-8.6427	WGS84	30	Rui Andrade	Morphology	Lucilia caesar (Linnaeus, 1758)	Animalia	Arthropoda	Insecta	Diptera	Calliphoridae	Lucilia
9e488aef-1f56-48e4-979f-747866eaa3e7	event	05/02/2020	en	https://creativecommons.org/licenses/by/4.0/legalcode	CIBIO (Research Center in Biodiversity and Genetic Resources) Portugal	Ferreira S, Andrade R, Gonçalves A R, Sousa P, Beja P (2019): The InBIO Barcoding Initiative Database: Diptera 01. v1. CIBIO-InBIO (Research Center in Biodiversity and Genetic Resources), Portugal. Dataset/Occurrence. http://ipt.gbif.pt/ipt/resource?r=ibi_diptera_i&amp;v=1.0	37560003-ae75-43c3-95aa-48c98797aa2a	4ec2b246-f5fa-4b90-9a8d-ddafc2a3f970	a222a3e9-d4ac-4de1-b9e4-9a0f7c476b163	CIBIO	InBIO Barcoding Initiative	IBI Diptera 01	CIBIO	PreservedSpecimen	{"BOLD_ProcessID":"IBIDP084-19"|"BOLD_BINURI":"BOLD:AAA6618" | "GenBank_Accession":"MN868841"}	9e488aef-1f56-48e4-979f-747866eaa3e7	INV04987	Rui Andrade	1		adult	whole animal (ETOH) | DNA extract	in collection	http://boldsystems.org/index.php/Public_RecordView?processid=IBIDP084-19 | http://www.ncbi.nlm.nih.gov/nuccore/MN868737	15/06/2017	2017	6	15	INV04987	Europe	Portugal	PT	Braga	Barcelos	Gilmonde		41.5119	-8.6492	WGS84	30	Rui Andrade	Morphology	Lucilia sericata (Meigen, 1826)	Animalia	Arthropoda	Insecta	Diptera	Calliphoridae	Lucilia
a9e8fbe7-c981-4586-a6b5-43a1bcc1f7b6	event	05/02/2020	en	https://creativecommons.org/licenses/by/4.0/legalcode	CIBIO (Research Center in Biodiversity and Genetic Resources) Portugal	Ferreira S, Andrade R, Gonçalves A R, Sousa P, Beja P (2019): The InBIO Barcoding Initiative Database: Diptera 01. v1. CIBIO-InBIO (Research Center in Biodiversity and Genetic Resources), Portugal. Dataset/Occurrence. http://ipt.gbif.pt/ipt/resource?r=ibi_diptera_i&amp;v=1.0	37560003-ae75-43c3-95aa-48c98797aa2a	4ec2b246-f5fa-4b90-9a8d-ddafc2a3f970	a222a3e9-d4ac-4de1-b9e4-9a0f7c476b164	CIBIO	InBIO Barcoding Initiative	IBI Diptera 01	CIBIO	PreservedSpecimen	{"BOLD_ProcessID":"IBIDP158-19"|"BOLD_BINURI":"BOLD:ADU0665" | "GenBank_Accession":"MN868868"}	a9e8fbe7-c981-4586-a6b5-43a1bcc1f7b6	INV04990	Rui Andrade	1		adult	whole animal (ETOH) | DNA extract	in collection	http://boldsystems.org/index.php/Public_RecordView?processid=IBIDP158-19 | http://www.ncbi.nlm.nih.gov/nuccore/MN868793	16/06/2017	2017	6	16	INV04990	Europe	Portugal	PT	Braga	Esposende	Apúlia		41.4712	-8.7742	WGS84	30	Rui Andrade	Morphology	Elachiptera bimaculata (Loew, 1845)	Animalia	Arthropoda	Insecta	Diptera	Chloropidae	Elachiptera
ae430609-3496-40a7-a6f9-bf1e5b2ec1c5	event	05/02/2020	en	https://creativecommons.org/licenses/by/4.0/legalcode	CIBIO (Research Center in Biodiversity and Genetic Resources) Portugal	Ferreira S, Andrade R, Gonçalves A R, Sousa P, Beja P (2019): The InBIO Barcoding Initiative Database: Diptera 01. v1. CIBIO-InBIO (Research Center in Biodiversity and Genetic Resources), Portugal. Dataset/Occurrence. http://ipt.gbif.pt/ipt/resource?r=ibi_diptera_i&amp;v=1.0	37560003-ae75-43c3-95aa-48c98797aa2a	4ec2b246-f5fa-4b90-9a8d-ddafc2a3f970	a222a3e9-d4ac-4de1-b9e4-9a0f7c476b165	CIBIO	InBIO Barcoding Initiative	IBI Diptera 01	CIBIO	PreservedSpecimen	{"BOLD_ProcessID":"IBIDP159-19"|"BOLD_BINURI":"BOLD:ADS5005" | "GenBank_Accession":"MN868905"}	ae430609-3496-40a7-a6f9-bf1e5b2ec1c5	INV04991	Rui Andrade	1		adult	whole animal (ETOH) | DNA extract	in collection	http://boldsystems.org/index.php/Public_RecordView?processid=IBIDP159-19 | http://www.ncbi.nlm.nih.gov/nuccore/MN868876	16/06/2017	2017	6	16	INV04991	Europe	Portugal	PT	Braga	Esposende	Apúlia		41.4712	-8.7742	WGS84	30	Rui Andrade	Morphology	Eutropha albipilosa (Becker, 1908)	Animalia	Arthropoda	Insecta	Diptera	Chloropidae	Eutropha
0a3c649e-64d7-41a8-8acd-5cf91800db89	event	05/02/2020	en	https://creativecommons.org/licenses/by/4.0/legalcode	CIBIO (Research Center in Biodiversity and Genetic Resources) Portugal	Ferreira S, Andrade R, Gonçalves A R, Sousa P, Beja P (2019): The InBIO Barcoding Initiative Database: Diptera 01. v1. CIBIO-InBIO (Research Center in Biodiversity and Genetic Resources), Portugal. Dataset/Occurrence. http://ipt.gbif.pt/ipt/resource?r=ibi_diptera_i&amp;v=1.0	37560003-ae75-43c3-95aa-48c98797aa2a	4ec2b246-f5fa-4b90-9a8d-ddafc2a3f970	a222a3e9-d4ac-4de1-b9e4-9a0f7c476b166	CIBIO	InBIO Barcoding Initiative	IBI Diptera 01	CIBIO	PreservedSpecimen	{"BOLD_ProcessID":"IBIDP160-19"|"BOLD_BINURI":"BOLD:ADT0252" | "GenBank_Accession":"MN868863"}	0a3c649e-64d7-41a8-8acd-5cf91800db89	INV04992	Rui Andrade	1		adult	whole animal (ETOH) | DNA extract	in collection	http://boldsystems.org/index.php/Public_RecordView?processid=IBIDP160-19 | http://www.ncbi.nlm.nih.gov/nuccore/MN868862	16/06/2017	2017	6	16	INV04992	Europe	Portugal	PT	Braga	Esposende	Apúlia		41.4712	-8.7742	WGS84	30	Rui Andrade	Morphology	Eutropha fulvifrons (Haliday, 1833)	Animalia	Arthropoda	Insecta	Diptera	Chloropidae	Eutropha
65e8cad1-19dd-41e4-825e-f701a3a96baa	event	05/02/2020	en	https://creativecommons.org/licenses/by/4.0/legalcode	CIBIO (Research Center in Biodiversity and Genetic Resources) Portugal	Ferreira S, Andrade R, Gonçalves A R, Sousa P, Beja P (2019): The InBIO Barcoding Initiative Database: Diptera 01. v1. CIBIO-InBIO (Research Center in Biodiversity and Genetic Resources), Portugal. Dataset/Occurrence. http://ipt.gbif.pt/ipt/resource?r=ibi_diptera_i&amp;v=1.0	37560003-ae75-43c3-95aa-48c98797aa2a	4ec2b246-f5fa-4b90-9a8d-ddafc2a3f970	a222a3e9-d4ac-4de1-b9e4-9a0f7c476b167	CIBIO	InBIO Barcoding Initiative	IBI Diptera 01	CIBIO	PreservedSpecimen	{"BOLD_ProcessID":"IBIDP085-19"|"BOLD_BINURI":"BOLD:ABA8686" | "GenBank_Accession":"MN868888"}	65e8cad1-19dd-41e4-825e-f701a3a96baa	INV04993	Rui Andrade	1		adult	whole animal (ETOH) | DNA extract	in collection	http://boldsystems.org/index.php/Public_RecordView?processid=IBIDP085-19 | http://www.ncbi.nlm.nih.gov/nuccore/MN868835	16/06/2017	2017	6	16	INV04993	Europe	Portugal	PT	Braga	Esposende	Apúlia		41.4712	-8.7742	WGS84	30	Rui Andrade	Morphology	Hecamede albicans (Meigen, 1830)	Animalia	Arthropoda	Insecta	Diptera	Ephydridae	Hecamede
f77320cc-2687-4ed9-8765-3807566eb905	event	05/02/2020	en	https://creativecommons.org/licenses/by/4.0/legalcode	CIBIO (Research Center in Biodiversity and Genetic Resources) Portugal	Ferreira S, Andrade R, Gonçalves A R, Sousa P, Beja P (2019): The InBIO Barcoding Initiative Database: Diptera 01. v1. CIBIO-InBIO (Research Center in Biodiversity and Genetic Resources), Portugal. Dataset/Occurrence. http://ipt.gbif.pt/ipt/resource?r=ibi_diptera_i&amp;v=1.0	37560003-ae75-43c3-95aa-48c98797aa2a	4ec2b246-f5fa-4b90-9a8d-ddafc2a3f970	a222a3e9-d4ac-4de1-b9e4-9a0f7c476b168	CIBIO	InBIO Barcoding Initiative	IBI Diptera 01	CIBIO	PreservedSpecimen	{"BOLD_ProcessID":"IBIDP086-19"|"BOLD_BINURI":"BOLD:ACB6675" | "GenBank_Accession":"MN868764"}	f77320cc-2687-4ed9-8765-3807566eb905	INV04994	Rui Andrade	1		adult	whole animal (ETOH) | DNA extract	in collection	http://boldsystems.org/index.php/Public_RecordView?processid=IBIDP086-19 | http://www.ncbi.nlm.nih.gov/nuccore/MN868828	16/06/2017	2017	6	16	INV04994	Europe	Portugal	PT	Braga	Esposende	Apúlia		41.4712	-8.7742	WGS84	30	Rui Andrade	Morphology	Cryptonevra flavitarsis (Meigen, 1830)	Animalia	Arthropoda	Insecta	Diptera	Chloropidae	Cryptonevra
abeabaf6-70e9-4a93-98ca-eafedb6cd889	event	05/02/2020	en	https://creativecommons.org/licenses/by/4.0/legalcode	CIBIO (Research Center in Biodiversity and Genetic Resources) Portugal	Ferreira S, Andrade R, Gonçalves A R, Sousa P, Beja P (2019): The InBIO Barcoding Initiative Database: Diptera 01. v1. CIBIO-InBIO (Research Center in Biodiversity and Genetic Resources), Portugal. Dataset/Occurrence. http://ipt.gbif.pt/ipt/resource?r=ibi_diptera_i&amp;v=1.0	37560003-ae75-43c3-95aa-48c98797aa2a	4ec2b246-f5fa-4b90-9a8d-ddafc2a3f970	a222a3e9-d4ac-4de1-b9e4-9a0f7c476b169	CIBIO	InBIO Barcoding Initiative	IBI Diptera 01	CIBIO	PreservedSpecimen	{"BOLD_ProcessID":"IBIDP161-19"|"BOLD_BINURI":"BOLD:ADT0044" | "GenBank_Accession":"MN868855"}	abeabaf6-70e9-4a93-98ca-eafedb6cd889	INV04995	Rui Andrade	1		adult	whole animal (ETOH) | DNA extract	in collection	http://boldsystems.org/index.php/Public_RecordView?processid=IBIDP161-19 | http://www.ncbi.nlm.nih.gov/nuccore/MN868748	16/06/2017	2017	6	16	INV04995	Europe	Portugal	PT	Braga	Esposende	Apúlia		41.4712	-8.7742	WGS84	30	Rui Andrade	Morphology	Canace nasica (Haliday, 1839)	Animalia	Arthropoda	Insecta	Diptera	Canacidae	Canace
33e25f01-101f-4e59-8f7d-60d168a620f4	event	05/02/2020	en	https://creativecommons.org/licenses/by/4.0/legalcode	CIBIO (Research Center in Biodiversity and Genetic Resources) Portugal	Ferreira S, Andrade R, Gonçalves A R, Sousa P, Beja P (2019): The InBIO Barcoding Initiative Database: Diptera 01. v1. CIBIO-InBIO (Research Center in Biodiversity and Genetic Resources), Portugal. Dataset/Occurrence. http://ipt.gbif.pt/ipt/resource?r=ibi_diptera_i&amp;v=1.0	37560003-ae75-43c3-95aa-48c98797aa2a	4ec2b246-f5fa-4b90-9a8d-ddafc2a3f970	a222a3e9-d4ac-4de1-b9e4-9a0f7c476b170	CIBIO	InBIO Barcoding Initiative	IBI Diptera 01	CIBIO	PreservedSpecimen	{"BOLD_ProcessID":"IBIDP162-19"|"BOLD_BINURI":"BOLD:ACP4572" | "GenBank_Accession":"MN868716"}	33e25f01-101f-4e59-8f7d-60d168a620f4	INV04996	Rui Andrade	1		adult	whole animal (ETOH) | DNA extract	in collection	http://boldsystems.org/index.php/Public_RecordView?processid=IBIDP162-19 | http://www.ncbi.nlm.nih.gov/nuccore/MN868767	16/06/2017	2017	6	16	INV04996	Europe	Portugal	PT	Braga	Esposende	Apúlia		41.4712	-8.7742	WGS84	30	Rui Andrade	Morphology	Trachysiphonella ruficeps (Macquart, 1835)	Animalia	Arthropoda	Insecta	Diptera	Chloropidae	Trachysiphonella
38342b72-bf7f-475d-a47c-d6d5870d21cc	event	05/02/2020	en	https://creativecommons.org/licenses/by/4.0/legalcode	CIBIO (Research Center in Biodiversity and Genetic Resources) Portugal	Ferreira S, Andrade R, Gonçalves A R, Sousa P, Beja P (2019): The InBIO Barcoding Initiative Database: Diptera 01. v1. CIBIO-InBIO (Research Center in Biodiversity and Genetic Resources), Portugal. Dataset/Occurrence. http://ipt.gbif.pt/ipt/resource?r=ibi_diptera_i&amp;v=1.0	37560003-ae75-43c3-95aa-48c98797aa2a	4ec2b246-f5fa-4b90-9a8d-ddafc2a3f970	a222a3e9-d4ac-4de1-b9e4-9a0f7c476b171	CIBIO	InBIO Barcoding Initiative	IBI Diptera 01	CIBIO	PreservedSpecimen	{"BOLD_ProcessID":"IBIDP163-19"|"BOLD_BINURI":"BOLD:ADT0060" | "GenBank_Accession":"MN868783"}	38342b72-bf7f-475d-a47c-d6d5870d21cc	INV04998	Rui Andrade	1		adult	whole animal (ETOH) | DNA extract	in collection	http://boldsystems.org/index.php/Public_RecordView?processid=IBIDP163-19 | http://www.ncbi.nlm.nih.gov/nuccore/MN868773	16/06/2017	2017	6	16	INV04998	Europe	Portugal	PT	Braga	Esposende	Apúlia		41.4712	-8.7742	WGS84	30	Rui Andrade	Morphology	Besseria dimidiata (Zetterstedt, 1844)	Animalia	Arthropoda	Insecta	Diptera	Tachinidae	Besseria
fa82e8b8-87c3-4de9-b705-c7dd28df8a8d	event	05/02/2020	en	https://creativecommons.org/licenses/by/4.0/legalcode	CIBIO (Research Center in Biodiversity and Genetic Resources) Portugal	Ferreira S, Andrade R, Gonçalves A R, Sousa P, Beja P (2019): The InBIO Barcoding Initiative Database: Diptera 01. v1. CIBIO-InBIO (Research Center in Biodiversity and Genetic Resources), Portugal. Dataset/Occurrence. http://ipt.gbif.pt/ipt/resource?r=ibi_diptera_i&amp;v=1.0	37560003-ae75-43c3-95aa-48c98797aa2a	4ec2b246-f5fa-4b90-9a8d-ddafc2a3f970	a222a3e9-d4ac-4de1-b9e4-9a0f7c476b172	CIBIO	InBIO Barcoding Initiative	IBI Diptera 01	CIBIO	PreservedSpecimen	{"BOLD_ProcessID":"IBIDP087-19"|"BOLD_BINURI":"BOLD:AAB6579" | "GenBank_Accession":"MN868786"}	fa82e8b8-87c3-4de9-b705-c7dd28df8a8d	INV05001	Rui Andrade	1		adult	whole animal (ETOH) | DNA extract	in collection	http://boldsystems.org/index.php/Public_RecordView?processid=IBIDP087-19 | http://www.ncbi.nlm.nih.gov/nuccore/MN868803	16/06/2017	2017	6	16	INV05001	Europe	Portugal	PT	Braga	Esposende	Apúlia		41.4712	-8.7742	WGS84	30	Rui Andrade	Morphology	Calliphora vicina Robineau-Desvoidy, 1830	Animalia	Arthropoda	Insecta	Diptera	Calliphoridae	Calliphora
7eb6c030-7ea9-484b-a73b-d5113f7812d5	event	05/02/2020	en	https://creativecommons.org/licenses/by/4.0/legalcode	CIBIO (Research Center in Biodiversity and Genetic Resources) Portugal	Ferreira S, Andrade R, Gonçalves A R, Sousa P, Beja P (2019): The InBIO Barcoding Initiative Database: Diptera 01. v1. CIBIO-InBIO (Research Center in Biodiversity and Genetic Resources), Portugal. Dataset/Occurrence. http://ipt.gbif.pt/ipt/resource?r=ibi_diptera_i&amp;v=1.0	37560003-ae75-43c3-95aa-48c98797aa2a	4ec2b246-f5fa-4b90-9a8d-ddafc2a3f970	a222a3e9-d4ac-4de1-b9e4-9a0f7c476b173	CIBIO	InBIO Barcoding Initiative	IBI Diptera 01	CIBIO	PreservedSpecimen	{"BOLD_ProcessID":"IBIDP088-19"|"BOLD_BINURI":"BOLD:AAD0622" | "GenBank_Accession":"MN868766"}	7eb6c030-7ea9-484b-a73b-d5113f7812d5	INV05003	Rui Andrade	1		adult	whole animal (ETOH) | DNA extract	in collection	http://boldsystems.org/index.php/Public_RecordView?processid=IBIDP088-19 | http://www.ncbi.nlm.nih.gov/nuccore/MN868751	15/06/2017	2017	6	15	INV05003	Europe	Portugal	PT	Braga	Barcelos	Gilmonde		41.5119	-8.6492	WGS84	30	Rui Andrade	Morphology	Hermetia illucens (Linnaeus, 1758)	Animalia	Arthropoda	Insecta	Diptera	Stratiomyidae	Hermetia
1c649b22-bc39-4c2b-ba80-94a2a0a06739	event	05/02/2020	en	https://creativecommons.org/licenses/by/4.0/legalcode	CIBIO (Research Center in Biodiversity and Genetic Resources) Portugal	Ferreira S, Andrade R, Gonçalves A R, Sousa P, Beja P (2019): The InBIO Barcoding Initiative Database: Diptera 01. v1. CIBIO-InBIO (Research Center in Biodiversity and Genetic Resources), Portugal. Dataset/Occurrence. http://ipt.gbif.pt/ipt/resource?r=ibi_diptera_i&amp;v=1.0	37560003-ae75-43c3-95aa-48c98797aa2a	4ec2b246-f5fa-4b90-9a8d-ddafc2a3f970	a222a3e9-d4ac-4de1-b9e4-9a0f7c476b174	CIBIO	InBIO Barcoding Initiative	IBI Diptera 01	CIBIO	PreservedSpecimen	{"BOLD_ProcessID":"IBIDP089-19"|"BOLD_BINURI":"BOLD:ACB5604" | "GenBank_Accession":"MN868755"}	1c649b22-bc39-4c2b-ba80-94a2a0a06739	INV05004	Rui Andrade	1		adult	whole animal (ETOH) | DNA extract	in collection	http://boldsystems.org/index.php/Public_RecordView?processid=IBIDP089-19 | http://www.ncbi.nlm.nih.gov/nuccore/MN868872	17/06/2017	2017	6	17	INV05004	Europe	Portugal	PT	Braga	Esposende	Rio Tinto		41.5047	-8.7196	WGS84	30	Rui Andrade	Morphology	Pherbellia cinerella (Fallen, 1820)	Animalia	Arthropoda	Insecta	Diptera	Sciomyzidae	Pherbellia
7a8835fb-20d5-4094-94c5-7436befa5bab	event	05/02/2020	en	https://creativecommons.org/licenses/by/4.0/legalcode	CIBIO (Research Center in Biodiversity and Genetic Resources) Portugal	Ferreira S, Andrade R, Gonçalves A R, Sousa P, Beja P (2019): The InBIO Barcoding Initiative Database: Diptera 01. v1. CIBIO-InBIO (Research Center in Biodiversity and Genetic Resources), Portugal. Dataset/Occurrence. http://ipt.gbif.pt/ipt/resource?r=ibi_diptera_i&amp;v=1.0	37560003-ae75-43c3-95aa-48c98797aa2a	4ec2b246-f5fa-4b90-9a8d-ddafc2a3f970	a222a3e9-d4ac-4de1-b9e4-9a0f7c476b175	CIBIO	InBIO Barcoding Initiative	IBI Diptera 01	CIBIO	PreservedSpecimen	{"BOLD_ProcessID":"IBIDP090-19"|"BOLD_BINURI":"BOLD:ACC9004" | "GenBank_Accession":"MN868823"}	7a8835fb-20d5-4094-94c5-7436befa5bab	INV05006	Rui Andrade	1		adult	whole animal (ETOH) | DNA extract	in collection	http://boldsystems.org/index.php/Public_RecordView?processid=IBIDP090-19 | http://www.ncbi.nlm.nih.gov/nuccore/MN868833	17/06/2017	2017	6	17	INV05006	Europe	Portugal	PT	Braga	Esposende	Rio Tinto		41.5047	-8.7196	WGS84	30	Rui Andrade	Morphology	Leucophenga maculata (Dufour, 1839)	Animalia	Arthropoda	Insecta	Diptera	Drosophilidae	Leucophenga
e5d93a2d-43bc-45a9-ba2a-16f280dc21f5	event	05/02/2020	en	https://creativecommons.org/licenses/by/4.0/legalcode	CIBIO (Research Center in Biodiversity and Genetic Resources) Portugal	Ferreira S, Andrade R, Gonçalves A R, Sousa P, Beja P (2019): The InBIO Barcoding Initiative Database: Diptera 01. v1. CIBIO-InBIO (Research Center in Biodiversity and Genetic Resources), Portugal. Dataset/Occurrence. http://ipt.gbif.pt/ipt/resource?r=ibi_diptera_i&amp;v=1.0	37560003-ae75-43c3-95aa-48c98797aa2a	4ec2b246-f5fa-4b90-9a8d-ddafc2a3f970	a222a3e9-d4ac-4de1-b9e4-9a0f7c476b176	CIBIO	InBIO Barcoding Initiative	IBI Diptera 01	CIBIO	PreservedSpecimen	{"BOLD_ProcessID":"IBIDP091-19"|"BOLD_BINURI":"BOLD:ABA8670" | "GenBank_Accession":"MN868825"}	e5d93a2d-43bc-45a9-ba2a-16f280dc21f5	INV05007	Rui Andrade	1		adult	whole animal (ETOH) | DNA extract	in collection	http://boldsystems.org/index.php/Public_RecordView?processid=IBIDP091-19 | http://www.ncbi.nlm.nih.gov/nuccore/MN868728	16/06/2017	2017	6	16	INV05007	Europe	Portugal	PT	Braga	Esposende	Apúlia		41.4712	-8.7742	WGS84	30	Rui Andrade	Morphology	Tethina illota (Haliday, 1838)	Animalia	Arthropoda	Insecta	Diptera	Canacidae	Tethina
eba4026d-c6b9-48bf-b46b-f311c625aefb	event	05/02/2020	en	https://creativecommons.org/licenses/by/4.0/legalcode	CIBIO (Research Center in Biodiversity and Genetic Resources) Portugal	Ferreira S, Andrade R, Gonçalves A R, Sousa P, Beja P (2019): The InBIO Barcoding Initiative Database: Diptera 01. v1. CIBIO-InBIO (Research Center in Biodiversity and Genetic Resources), Portugal. Dataset/Occurrence. http://ipt.gbif.pt/ipt/resource?r=ibi_diptera_i&amp;v=1.0	37560003-ae75-43c3-95aa-48c98797aa2a	4ec2b246-f5fa-4b90-9a8d-ddafc2a3f970	a222a3e9-d4ac-4de1-b9e4-9a0f7c476b177	CIBIO	InBIO Barcoding Initiative	IBI Diptera 01	CIBIO	PreservedSpecimen	{"BOLD_ProcessID":"IBIDP092-19"|"BOLD_BINURI":"BOLD:ABX6432" | "GenBank_Accession":"MN868757"}	eba4026d-c6b9-48bf-b46b-f311c625aefb	INV05008	Rui Andrade	1		adult	whole animal (ETOH) | DNA extract	in collection	http://boldsystems.org/index.php/Public_RecordView?processid=IBIDP092-19 | http://www.ncbi.nlm.nih.gov/nuccore/MN868837	12/07/2017	2017	7	12	INV05008	Europe	Portugal	PT	Aveiro	Estarreja	Canelas		40.723	-8.5724	WGS84	30	Rui Andrade	Morphology	Chrysomya albiceps (Wiedemann, 1819)	Animalia	Arthropoda	Insecta	Diptera	Calliphoridae	Chrysomya
481be1eb-f46c-46ec-abf2-233127fafb06	event	05/02/2020	en	https://creativecommons.org/licenses/by/4.0/legalcode	CIBIO (Research Center in Biodiversity and Genetic Resources) Portugal	Ferreira S, Andrade R, Gonçalves A R, Sousa P, Beja P (2019): The InBIO Barcoding Initiative Database: Diptera 01. v1. CIBIO-InBIO (Research Center in Biodiversity and Genetic Resources), Portugal. Dataset/Occurrence. http://ipt.gbif.pt/ipt/resource?r=ibi_diptera_i&amp;v=1.0	37560003-ae75-43c3-95aa-48c98797aa2a	4ec2b246-f5fa-4b90-9a8d-ddafc2a3f970	a222a3e9-d4ac-4de1-b9e4-9a0f7c476b178	CIBIO	InBIO Barcoding Initiative	IBI Diptera 01	CIBIO	PreservedSpecimen	{"BOLD_ProcessID":"IBIDP164-19"|"BOLD_BINURI":"BOLD:AAJ7146" | "GenBank_Accession":"MN868775"}	481be1eb-f46c-46ec-abf2-233127fafb06	INV05010	Rui Andrade	1		adult	whole animal (ETOH) | DNA extract	in collection	http://boldsystems.org/index.php/Public_RecordView?processid=IBIDP164-19 | http://www.ncbi.nlm.nih.gov/nuccore/MN868850	12/07/2017	2017	7	12	INV05010	Europe	Portugal	PT	Aveiro	Estarreja	Canelas		40.723	-8.5724	WGS84	30	Rui Andrade	Morphology	Conops flavipes Linnaeus, 1758	Animalia	Arthropoda	Insecta	Diptera	Conopidae	Conops
80641af1-e22b-4c72-ba52-88541ee8b539	event	05/02/2020	en	https://creativecommons.org/licenses/by/4.0/legalcode	CIBIO (Research Center in Biodiversity and Genetic Resources) Portugal	Ferreira S, Andrade R, Gonçalves A R, Sousa P, Beja P (2019): The InBIO Barcoding Initiative Database: Diptera 01. v1. CIBIO-InBIO (Research Center in Biodiversity and Genetic Resources), Portugal. Dataset/Occurrence. http://ipt.gbif.pt/ipt/resource?r=ibi_diptera_i&amp;v=1.0	37560003-ae75-43c3-95aa-48c98797aa2a	4ec2b246-f5fa-4b90-9a8d-ddafc2a3f970	a222a3e9-d4ac-4de1-b9e4-9a0f7c476b179	CIBIO	InBIO Barcoding Initiative	IBI Diptera 01	CIBIO	PreservedSpecimen	{"BOLD_ProcessID":"IBIDP094-19"|"BOLD_BINURI":"BOLD:AAV7830" | "GenBank_Accession":"MN868899"}	80641af1-e22b-4c72-ba52-88541ee8b539	INV05011	Rui Andrade	1		adult	whole animal (ETOH) | DNA extract	in collection	http://boldsystems.org/index.php/Public_RecordView?processid=IBIDP094-19 | http://www.ncbi.nlm.nih.gov/nuccore/MN868859	12/07/2017	2017	7	12	INV05011	Europe	Portugal	PT	Aveiro	Estarreja	Canelas		40.723	-8.5724	WGS84	30	Rui Andrade	Morphology	Leskia aurea (Fallen, 1820)	Animalia	Arthropoda	Insecta	Diptera	Tachinidae	Leskia
0d8ba482-3cec-480b-826c-db8ee677ca8e	event	05/02/2020	en	https://creativecommons.org/licenses/by/4.0/legalcode	CIBIO (Research Center in Biodiversity and Genetic Resources) Portugal	Ferreira S, Andrade R, Gonçalves A R, Sousa P, Beja P (2019): The InBIO Barcoding Initiative Database: Diptera 01. v1. CIBIO-InBIO (Research Center in Biodiversity and Genetic Resources), Portugal. Dataset/Occurrence. http://ipt.gbif.pt/ipt/resource?r=ibi_diptera_i&amp;v=1.0	37560003-ae75-43c3-95aa-48c98797aa2a	4ec2b246-f5fa-4b90-9a8d-ddafc2a3f970	a222a3e9-d4ac-4de1-b9e4-9a0f7c476b180	CIBIO	InBIO Barcoding Initiative	IBI Diptera 01	CIBIO	PreservedSpecimen	{"BOLD_ProcessID":"IBIDP095-19"|"BOLD_BINURI":"BOLD:AAF3600" | "GenBank_Accession":"MN868731"}	0d8ba482-3cec-480b-826c-db8ee677ca8e	INV05013	Rui Andrade	1		adult	whole animal (ETOH) | DNA extract	in collection	http://boldsystems.org/index.php/Public_RecordView?processid=IBIDP095-19 | http://www.ncbi.nlm.nih.gov/nuccore/MN868834	12/07/2017	2017	7	12	INV05013	Europe	Portugal	PT	Aveiro	Estarreja	Canelas		40.723	-8.5724	WGS84	30	Rui Andrade	Morphology	Eristalinus aeneus (Scopoli, 1763)	Animalia	Arthropoda	Insecta	Diptera	Syrphidae	Eristalinus
7c6f5f34-b426-4c9c-bc88-878867e79f5f	event	05/02/2020	en	https://creativecommons.org/licenses/by/4.0/legalcode	CIBIO (Research Center in Biodiversity and Genetic Resources) Portugal	Ferreira S, Andrade R, Gonçalves A R, Sousa P, Beja P (2019): The InBIO Barcoding Initiative Database: Diptera 01. v1. CIBIO-InBIO (Research Center in Biodiversity and Genetic Resources), Portugal. Dataset/Occurrence. http://ipt.gbif.pt/ipt/resource?r=ibi_diptera_i&amp;v=1.0	37560003-ae75-43c3-95aa-48c98797aa2a	4ec2b246-f5fa-4b90-9a8d-ddafc2a3f970	a222a3e9-d4ac-4de1-b9e4-9a0f7c476b181	CIBIO	InBIO Barcoding Initiative	IBI Diptera 01	CIBIO	PreservedSpecimen	{"BOLD_ProcessID":"IBIDP097-19"|"BOLD_BINURI":"BOLD:ADS0144" | "GenBank_Accession":"MN868871"}	7c6f5f34-b426-4c9c-bc88-878867e79f5f	INV05016	Rui Andrade	1		adult	whole animal (ETOH) | DNA extract	in collection	http://boldsystems.org/index.php/Public_RecordView?processid=IBIDP097-19 | http://www.ncbi.nlm.nih.gov/nuccore/MN868868	12/07/2017	2017	7	12	INV05016	Europe	Portugal	PT	Aveiro	Estarreja	Canelas		40.723	-8.5724	WGS84	30	Rui Andrade	Morphology	Milesia crabroniformis (Fabricius, 1775)	Animalia	Arthropoda	Insecta	Diptera	Syrphidae	Milesia
5215ffeb-5dfe-4166-8704-867635cd24af	event	05/02/2020	en	https://creativecommons.org/licenses/by/4.0/legalcode	CIBIO (Research Center in Biodiversity and Genetic Resources) Portugal	Ferreira S, Andrade R, Gonçalves A R, Sousa P, Beja P (2019): The InBIO Barcoding Initiative Database: Diptera 01. v1. CIBIO-InBIO (Research Center in Biodiversity and Genetic Resources), Portugal. Dataset/Occurrence. http://ipt.gbif.pt/ipt/resource?r=ibi_diptera_i&amp;v=1.0	37560003-ae75-43c3-95aa-48c98797aa2a	4ec2b246-f5fa-4b90-9a8d-ddafc2a3f970	a222a3e9-d4ac-4de1-b9e4-9a0f7c476b182	CIBIO	InBIO Barcoding Initiative	IBI Diptera 01	CIBIO	PreservedSpecimen	{"BOLD_ProcessID":"IBIDP098-19"|"BOLD_BINURI":"BOLD:ACD3417" | "GenBank_Accession":"MN868759"}	5215ffeb-5dfe-4166-8704-867635cd24af	INV05017	Rui Andrade	1		adult	whole animal (ETOH) | DNA extract	in collection	http://boldsystems.org/index.php/Public_RecordView?processid=IBIDP098-19 | http://www.ncbi.nlm.nih.gov/nuccore/MN868905	12/07/2017	2017	7	12	INV05017	Europe	Portugal	PT	Aveiro	Estarreja	Canelas		40.723	-8.5724	WGS84	30	Rui Andrade	Morphology	Diplotoxa messoria (Fallen, 1820)	Animalia	Arthropoda	Insecta	Diptera	Chloropidae	Diplotoxa
f8558f24-747e-4511-8add-12bd4e1e9f68	event	05/02/2020	en	https://creativecommons.org/licenses/by/4.0/legalcode	CIBIO (Research Center in Biodiversity and Genetic Resources) Portugal	Ferreira S, Andrade R, Gonçalves A R, Sousa P, Beja P (2019): The InBIO Barcoding Initiative Database: Diptera 01. v1. CIBIO-InBIO (Research Center in Biodiversity and Genetic Resources), Portugal. Dataset/Occurrence. http://ipt.gbif.pt/ipt/resource?r=ibi_diptera_i&amp;v=1.0	37560003-ae75-43c3-95aa-48c98797aa2a	4ec2b246-f5fa-4b90-9a8d-ddafc2a3f970	a222a3e9-d4ac-4de1-b9e4-9a0f7c476b183	CIBIO	InBIO Barcoding Initiative	IBI Diptera 01	CIBIO	PreservedSpecimen	{"BOLD_ProcessID":"IBIDP099-19"|"BOLD_BINURI":"BOLD:ACS3478" | "GenBank_Accession":"MN868802"}	f8558f24-747e-4511-8add-12bd4e1e9f68	INV05019	Rui Andrade	1		adult	whole animal (ETOH) | DNA extract	in collection	http://boldsystems.org/index.php/Public_RecordView?processid=IBIDP099-19 | http://www.ncbi.nlm.nih.gov/nuccore/MN868863	12/07/2017	2017	7	12	INV05019	Europe	Portugal	PT	Aveiro	Estarreja	Canelas		40.723	-8.5724	WGS84	30	Rui Andrade	Morphology	Trigonometopus frontalis (Meigen, 1830)	Animalia	Arthropoda	Insecta	Diptera	Lauxaniidae	Trigonometopus
d30111fb-4e3c-4241-a8f8-666816a596df	event	05/02/2020	en	https://creativecommons.org/licenses/by/4.0/legalcode	CIBIO (Research Center in Biodiversity and Genetic Resources) Portugal	Ferreira S, Andrade R, Gonçalves A R, Sousa P, Beja P (2019): The InBIO Barcoding Initiative Database: Diptera 01. v1. CIBIO-InBIO (Research Center in Biodiversity and Genetic Resources), Portugal. Dataset/Occurrence. http://ipt.gbif.pt/ipt/resource?r=ibi_diptera_i&amp;v=1.0	37560003-ae75-43c3-95aa-48c98797aa2a	4ec2b246-f5fa-4b90-9a8d-ddafc2a3f970	a222a3e9-d4ac-4de1-b9e4-9a0f7c476b184	CIBIO	InBIO Barcoding Initiative	IBI Diptera 01	CIBIO	PreservedSpecimen	{"BOLD_ProcessID":"IBIDP100-19"|"BOLD_BINURI":"BOLD:AAJ0402" | "GenBank_Accession":"MN868795"}	d30111fb-4e3c-4241-a8f8-666816a596df	INV05021	Rui Andrade	1		adult	whole animal (ETOH) | DNA extract	in collection	http://boldsystems.org/index.php/Public_RecordView?processid=IBIDP100-19 | http://www.ncbi.nlm.nih.gov/nuccore/MN868888	21/07/2017	2017	7	21	INV05021	Europe	Portugal	PT	Porto	Valongo	Campo		41.1763	-8.4806	WGS84	30	Rui Andrade	Morphology	Ferdinandea cuprea (Scopoli, 1763)	Animalia	Arthropoda	Insecta	Diptera	Syrphidae	Ferdinandea
0c4d28f0-978c-4370-9d95-8178f06a2344	event	05/02/2020	en	https://creativecommons.org/licenses/by/4.0/legalcode	CIBIO (Research Center in Biodiversity and Genetic Resources) Portugal	Ferreira S, Andrade R, Gonçalves A R, Sousa P, Beja P (2019): The InBIO Barcoding Initiative Database: Diptera 01. v1. CIBIO-InBIO (Research Center in Biodiversity and Genetic Resources), Portugal. Dataset/Occurrence. http://ipt.gbif.pt/ipt/resource?r=ibi_diptera_i&amp;v=1.0	37560003-ae75-43c3-95aa-48c98797aa2a	4ec2b246-f5fa-4b90-9a8d-ddafc2a3f970	a222a3e9-d4ac-4de1-b9e4-9a0f7c476b185	CIBIO	InBIO Barcoding Initiative	IBI Diptera 01	CIBIO	PreservedSpecimen	{"BOLD_ProcessID":"IBIDP101-19"|"BOLD_BINURI":"BOLD:ABX0213" | "GenBank_Accession":"MN868720"}	0c4d28f0-978c-4370-9d95-8178f06a2344	INV05022	Rui Andrade	1		adult	whole animal (ETOH) | DNA extract	in collection	http://boldsystems.org/index.php/Public_RecordView?processid=IBIDP101-19 | http://www.ncbi.nlm.nih.gov/nuccore/MN868764	21/07/2017	2017	7	21	INV05022	Europe	Portugal	PT	Porto	Valongo	Campo		41.1763	-8.4806	WGS84	30	Rui Andrade	Morphology	Orchisia costata (Meigen, 1826)	Animalia	Arthropoda	Insecta	Diptera	Muscidae	Orchisia
ea1483dc-857c-48c1-adf3-9d5bd9bc6df4	event	05/02/2020	en	https://creativecommons.org/licenses/by/4.0/legalcode	CIBIO (Research Center in Biodiversity and Genetic Resources) Portugal	Ferreira S, Andrade R, Gonçalves A R, Sousa P, Beja P (2019): The InBIO Barcoding Initiative Database: Diptera 01. v1. CIBIO-InBIO (Research Center in Biodiversity and Genetic Resources), Portugal. Dataset/Occurrence. http://ipt.gbif.pt/ipt/resource?r=ibi_diptera_i&amp;v=1.0	37560003-ae75-43c3-95aa-48c98797aa2a	4ec2b246-f5fa-4b90-9a8d-ddafc2a3f970	a222a3e9-d4ac-4de1-b9e4-9a0f7c476b186	CIBIO	InBIO Barcoding Initiative	IBI Diptera 01	CIBIO	PreservedSpecimen	{"BOLD_ProcessID":"IBIDP166-19"|"BOLD_BINURI":"BOLD:ADU0467" | "GenBank_Accession":"MN868904"}	ea1483dc-857c-48c1-adf3-9d5bd9bc6df4	INV05023	Rui Andrade	1		adult	whole animal (ETOH) | DNA extract	in collection	http://boldsystems.org/index.php/Public_RecordView?processid=IBIDP166-19 | http://www.ncbi.nlm.nih.gov/nuccore/MN868869	31/05/2017	2017	5	31	INV05023	Europe	Portugal	PT	Aveiro	Estarreja	Fermelã		40.7138	-8.5859	WGS84	30	Rui Andrade	Morphology	Haematopota ocelligera (Krober, 1922)	Animalia	Arthropoda	Insecta	Diptera	Tabanidae	Haematopota
610b8521-5dde-4a43-9baf-54df360c1624	event	05/02/2020	en	https://creativecommons.org/licenses/by/4.0/legalcode	CIBIO (Research Center in Biodiversity and Genetic Resources) Portugal	Ferreira S, Andrade R, Gonçalves A R, Sousa P, Beja P (2019): The InBIO Barcoding Initiative Database: Diptera 01. v1. CIBIO-InBIO (Research Center in Biodiversity and Genetic Resources), Portugal. Dataset/Occurrence. http://ipt.gbif.pt/ipt/resource?r=ibi_diptera_i&amp;v=1.0	37560003-ae75-43c3-95aa-48c98797aa2a	4ec2b246-f5fa-4b90-9a8d-ddafc2a3f970	a222a3e9-d4ac-4de1-b9e4-9a0f7c476b187	CIBIO	InBIO Barcoding Initiative	IBI Diptera 01	CIBIO	PreservedSpecimen	{"BOLD_ProcessID":"IBIDP102-19"|"BOLD_BINURI":"BOLD:ADR6909" | "GenBank_Accession":"MN868807"}	610b8521-5dde-4a43-9baf-54df360c1624	INV05024	Rui Andrade	1		adult	whole animal (ETOH) | DNA extract	in collection	http://boldsystems.org/index.php/Public_RecordView?processid=IBIDP102-19 | http://www.ncbi.nlm.nih.gov/nuccore/MN868855	21/07/2017	2017	7	21	INV05024	Europe	Portugal	PT	Porto	Valongo	Campo		41.1763	-8.4806	WGS84	30	Rui Andrade	Morphology	Ilione trifaria (Loew, 1847)	Animalia	Arthropoda	Insecta	Diptera	Sciomyzidae	Ilione
57768092-d5a8-4da3-98de-5f32f06f48f0	event	05/02/2020	en	https://creativecommons.org/licenses/by/4.0/legalcode	CIBIO (Research Center in Biodiversity and Genetic Resources) Portugal	Ferreira S, Andrade R, Gonçalves A R, Sousa P, Beja P (2019): The InBIO Barcoding Initiative Database: Diptera 01. v1. CIBIO-InBIO (Research Center in Biodiversity and Genetic Resources), Portugal. Dataset/Occurrence. http://ipt.gbif.pt/ipt/resource?r=ibi_diptera_i&amp;v=1.0	37560003-ae75-43c3-95aa-48c98797aa2a	4ec2b246-f5fa-4b90-9a8d-ddafc2a3f970	a222a3e9-d4ac-4de1-b9e4-9a0f7c476b188	CIBIO	InBIO Barcoding Initiative	IBI Diptera 01	CIBIO	PreservedSpecimen	{"BOLD_ProcessID":"IBIDP103-19"|"BOLD_BINURI":"BOLD:AAZ5387" | "GenBank_Accession":"MN868881"}	57768092-d5a8-4da3-98de-5f32f06f48f0	INV05025	Rui Andrade	1		adult	whole animal (ETOH) | DNA extract	in collection	http://boldsystems.org/index.php/Public_RecordView?processid=IBIDP103-19 | http://www.ncbi.nlm.nih.gov/nuccore/MN868716	28/07/2017	2017	7	28	INV05025	Europe	Portugal	PT	Aveiro	Estarreja	Canelas		40.723	-8.5724	WGS84	30	Rui Andrade	Morphology	Eristalinus sepulchralis (Linnaeus, 1758)	Animalia	Arthropoda	Insecta	Diptera	Syrphidae	Eristalinus
1577e2d5-2664-4bdc-8df9-3cc14ecdb5ca	event	05/02/2020	en	https://creativecommons.org/licenses/by/4.0/legalcode	CIBIO (Research Center in Biodiversity and Genetic Resources) Portugal	Ferreira S, Andrade R, Gonçalves A R, Sousa P, Beja P (2019): The InBIO Barcoding Initiative Database: Diptera 01. v1. CIBIO-InBIO (Research Center in Biodiversity and Genetic Resources), Portugal. Dataset/Occurrence. http://ipt.gbif.pt/ipt/resource?r=ibi_diptera_i&amp;v=1.0	37560003-ae75-43c3-95aa-48c98797aa2a	4ec2b246-f5fa-4b90-9a8d-ddafc2a3f970	a222a3e9-d4ac-4de1-b9e4-9a0f7c476b189	CIBIO	InBIO Barcoding Initiative	IBI Diptera 01	CIBIO	PreservedSpecimen	{"BOLD_ProcessID":"IBIDP104-19"|"BOLD_BINURI":"BOLD:ADJ6473" | "GenBank_Accession":"MN868897"}	1577e2d5-2664-4bdc-8df9-3cc14ecdb5ca	INV05026	Rui Andrade	1		adult	whole animal (ETOH) | DNA extract	in collection	http://boldsystems.org/index.php/Public_RecordView?processid=IBIDP104-19 | http://www.ncbi.nlm.nih.gov/nuccore/MN868783	28/07/2017	2017	7	28	INV05026	Europe	Portugal	PT	Aveiro	Estarreja	Fermelã		40.7138	-8.5859	WGS84	30	Rui Andrade	Morphology	Ectophasia crassipennis (Fabricius, 1794)	Animalia	Arthropoda	Insecta	Diptera	Tachinidae	Ectophasia
1612338b-ce8f-46d5-b654-b53e96cc7590	event	05/02/2020	en	https://creativecommons.org/licenses/by/4.0/legalcode	CIBIO (Research Center in Biodiversity and Genetic Resources) Portugal	Ferreira S, Andrade R, Gonçalves A R, Sousa P, Beja P (2019): The InBIO Barcoding Initiative Database: Diptera 01. v1. CIBIO-InBIO (Research Center in Biodiversity and Genetic Resources), Portugal. Dataset/Occurrence. http://ipt.gbif.pt/ipt/resource?r=ibi_diptera_i&amp;v=1.0	37560003-ae75-43c3-95aa-48c98797aa2a	4ec2b246-f5fa-4b90-9a8d-ddafc2a3f970	a222a3e9-d4ac-4de1-b9e4-9a0f7c476b190	CIBIO	InBIO Barcoding Initiative	IBI Diptera 01	CIBIO	PreservedSpecimen	{"BOLD_ProcessID":"IBIDP105-19"|"BOLD_BINURI":"BOLD:ABW4362" | "GenBank_Accession":"MN868830"}	1612338b-ce8f-46d5-b654-b53e96cc7590	INV05027	Rui Andrade	1		adult	whole animal (ETOH) | DNA extract	in collection	http://boldsystems.org/index.php/Public_RecordView?processid=IBIDP105-19 | http://www.ncbi.nlm.nih.gov/nuccore/MN868786	28/07/2017	2017	7	28	INV05027	Europe	Portugal	PT	Aveiro	Estarreja	Fermelã		40.7138	-8.5859	WGS84	30	Rui Andrade	Morphology	Frontina laeta (Meigen, 1824)	Animalia	Arthropoda	Insecta	Diptera	Tachinidae	Frontina
e0ce5fad-e239-46f7-9507-0b653929c0f8	event	05/02/2020	en	https://creativecommons.org/licenses/by/4.0/legalcode	CIBIO (Research Center in Biodiversity and Genetic Resources) Portugal	Ferreira S, Andrade R, Gonçalves A R, Sousa P, Beja P (2019): The InBIO Barcoding Initiative Database: Diptera 01. v1. CIBIO-InBIO (Research Center in Biodiversity and Genetic Resources), Portugal. Dataset/Occurrence. http://ipt.gbif.pt/ipt/resource?r=ibi_diptera_i&amp;v=1.0	37560003-ae75-43c3-95aa-48c98797aa2a	4ec2b246-f5fa-4b90-9a8d-ddafc2a3f970	a222a3e9-d4ac-4de1-b9e4-9a0f7c476b191	CIBIO	InBIO Barcoding Initiative	IBI Diptera 01	CIBIO	PreservedSpecimen	{"BOLD_ProcessID":"IBIDP167-19"|"BOLD_BINURI":"BOLD:AAB6579" | "GenBank_Accession":"MN868772"}	e0ce5fad-e239-46f7-9507-0b653929c0f8	INV05029	Rui Andrade	1		adult	whole animal (ETOH) | DNA extract	in collection	http://boldsystems.org/index.php/Public_RecordView?processid=IBIDP167-19 | http://www.ncbi.nlm.nih.gov/nuccore/MN868827	27/05/2014	2014	5	27	PT_S050 Branco	Europe	Portugal	PT	Bragança	Alfândega da Fé	Sendim da Ribeira		41.3002	-6.895	WGS84	30	Rui Andrade	Morphology	Calliphora vicina Robineau-Desvoidy, 1830	Animalia	Arthropoda	Insecta	Diptera	Calliphoridae	Calliphora
82ecc315-8a29-4673-a9d8-4ff4e974fa3d	event	05/02/2020	en	https://creativecommons.org/licenses/by/4.0/legalcode	CIBIO (Research Center in Biodiversity and Genetic Resources) Portugal	Ferreira S, Andrade R, Gonçalves A R, Sousa P, Beja P (2019): The InBIO Barcoding Initiative Database: Diptera 01. v1. CIBIO-InBIO (Research Center in Biodiversity and Genetic Resources), Portugal. Dataset/Occurrence. http://ipt.gbif.pt/ipt/resource?r=ibi_diptera_i&amp;v=1.0	37560003-ae75-43c3-95aa-48c98797aa2a	4ec2b246-f5fa-4b90-9a8d-ddafc2a3f970	a222a3e9-d4ac-4de1-b9e4-9a0f7c476b192	CIBIO	InBIO Barcoding Initiative	IBI Diptera 01	CIBIO	PreservedSpecimen	{"BOLD_ProcessID":"IBIDP168-19"|"BOLD_BINURI":"BOLD:ADU4073" | "GenBank_Accession":"MN868717"}	82ecc315-8a29-4673-a9d8-4ff4e974fa3d	INV05031	Rui Andrade	1		adult	whole animal (ETOH) | DNA extract	in collection	http://boldsystems.org/index.php/Public_RecordView?processid=IBIDP168-19 | http://www.ncbi.nlm.nih.gov/nuccore/MN868908	27/05/2014	2014	5	27	PT_S050 Branco	Europe	Portugal	PT	Bragança	Alfândega da Fé	Sendim da Ribeira		41.3002	-6.895	WGS84	30	Rui Andrade	Morphology	Euthycera cribrata (Rondani, 1868)	Animalia	Arthropoda	Insecta	Diptera	Sciomyzidae	Euthycera
136b9b9d-97f5-4c85-ab76-afb6c4870153	event	05/02/2020	en	https://creativecommons.org/licenses/by/4.0/legalcode	CIBIO (Research Center in Biodiversity and Genetic Resources) Portugal	Ferreira S, Andrade R, Gonçalves A R, Sousa P, Beja P (2019): The InBIO Barcoding Initiative Database: Diptera 01. v1. CIBIO-InBIO (Research Center in Biodiversity and Genetic Resources), Portugal. Dataset/Occurrence. http://ipt.gbif.pt/ipt/resource?r=ibi_diptera_i&amp;v=1.0	37560003-ae75-43c3-95aa-48c98797aa2a	4ec2b246-f5fa-4b90-9a8d-ddafc2a3f970	a222a3e9-d4ac-4de1-b9e4-9a0f7c476b193	CIBIO	InBIO Barcoding Initiative	IBI Diptera 01	CIBIO	PreservedSpecimen	{"BOLD_ProcessID":"IBIDP106-19"|"BOLD_BINURI":"BOLD:AAG3698" | "GenBank_Accession":"MN868777"}	136b9b9d-97f5-4c85-ab76-afb6c4870153	INV05035	Rui Andrade	1		adult	whole animal (ETOH) | DNA extract	in collection	http://boldsystems.org/index.php/Public_RecordView?processid=IBIDP106-19 | http://www.ncbi.nlm.nih.gov/nuccore/MN868766	10/08/2014	2014	8	10	INV05035	Europe	Portugal	PT	Bragança	Alfândega da Fé	Alfandega da Fé		41.3408	-6.9503	WGS84	30	Rui Andrade	Morphology	Hermetia illucens (Linnaeus, 1758)	Animalia	Arthropoda	Insecta	Diptera	Stratiomyidae	Hermetia
c3ef5f89-bb78-4526-a648-86fa952f2609	event	05/02/2020	en	https://creativecommons.org/licenses/by/4.0/legalcode	CIBIO (Research Center in Biodiversity and Genetic Resources) Portugal	Ferreira S, Andrade R, Gonçalves A R, Sousa P, Beja P (2019): The InBIO Barcoding Initiative Database: Diptera 01. v1. CIBIO-InBIO (Research Center in Biodiversity and Genetic Resources), Portugal. Dataset/Occurrence. http://ipt.gbif.pt/ipt/resource?r=ibi_diptera_i&amp;v=1.0	37560003-ae75-43c3-95aa-48c98797aa2a	4ec2b246-f5fa-4b90-9a8d-ddafc2a3f970	a222a3e9-d4ac-4de1-b9e4-9a0f7c476b194	CIBIO	InBIO Barcoding Initiative	IBI Diptera 01	CIBIO	PreservedSpecimen	{"BOLD_ProcessID":"IBIDP107-19"|"BOLD_BINURI":"BOLD:AAA8931" | "GenBank_Accession":"MN868852"}	c3ef5f89-bb78-4526-a648-86fa952f2609	INV05036	Rui Andrade	1		adult	whole animal (ETOH) | DNA extract	in collection	http://boldsystems.org/index.php/Public_RecordView?processid=IBIDP107-19 | http://www.ncbi.nlm.nih.gov/nuccore/MN868755	24/04/2015	2015	4	24	INV05036	Europe	Portugal	PT	Bragança	Alfândega da Fé	Agrobom		41.362	-6.9163	WGS84	30	Rui Andrade	Morphology	Calliphora vomitoria (Linnaeus, 1758)	Animalia	Arthropoda	Insecta	Diptera	Calliphoridae	Calliphora
54e50e78-724e-4ebb-b655-bbc24192775f	event	05/02/2020	en	https://creativecommons.org/licenses/by/4.0/legalcode	CIBIO (Research Center in Biodiversity and Genetic Resources) Portugal	Ferreira S, Andrade R, Gonçalves A R, Sousa P, Beja P (2019): The InBIO Barcoding Initiative Database: Diptera 01. v1. CIBIO-InBIO (Research Center in Biodiversity and Genetic Resources), Portugal. Dataset/Occurrence. http://ipt.gbif.pt/ipt/resource?r=ibi_diptera_i&amp;v=1.0	37560003-ae75-43c3-95aa-48c98797aa2a	4ec2b246-f5fa-4b90-9a8d-ddafc2a3f970	a222a3e9-d4ac-4de1-b9e4-9a0f7c476b195	CIBIO	InBIO Barcoding Initiative	IBI Diptera 01	CIBIO	PreservedSpecimen	{"BOLD_ProcessID":"IBIDP169-19"|"BOLD_BINURI":"BOLD:ABX4821" | "GenBank_Accession":"MN868874"}	54e50e78-724e-4ebb-b655-bbc24192775f	INV05037	Rui Andrade	1		adult	whole animal (ETOH) | DNA extract	in collection	http://boldsystems.org/index.php/Public_RecordView?processid=IBIDP169-19 | http://www.ncbi.nlm.nih.gov/nuccore/MN868724	24/04/2015	2015	4	24	S030 Amarelo	Europe	Portugal	PT	Bragança	Alfândega da Fé	Agrobom		41.362	-6.9163	WGS84	30	Rui Andrade	Morphology	Ulidia apicalis Meigen, 1826	Animalia	Arthropoda	Insecta	Diptera	Ulidiidae	Ulidia
2fe5ae01-bb44-455b-9b4a-2811c7145344	event	05/02/2020	en	https://creativecommons.org/licenses/by/4.0/legalcode	CIBIO (Research Center in Biodiversity and Genetic Resources) Portugal	Ferreira S, Andrade R, Gonçalves A R, Sousa P, Beja P (2019): The InBIO Barcoding Initiative Database: Diptera 01. v1. CIBIO-InBIO (Research Center in Biodiversity and Genetic Resources), Portugal. Dataset/Occurrence. http://ipt.gbif.pt/ipt/resource?r=ibi_diptera_i&amp;v=1.0	37560003-ae75-43c3-95aa-48c98797aa2a	4ec2b246-f5fa-4b90-9a8d-ddafc2a3f970	a222a3e9-d4ac-4de1-b9e4-9a0f7c476b196	CIBIO	InBIO Barcoding Initiative	IBI Diptera 01	CIBIO	PreservedSpecimen	{"BOLD_ProcessID":"IBIDP108-19"|"BOLD_BINURI":"BOLD:AAE9233" | "GenBank_Accession":"MN868797"}	2fe5ae01-bb44-455b-9b4a-2811c7145344	INV05041	Rui Andrade	1		adult	whole animal (ETOH) | DNA extract	in collection	http://boldsystems.org/index.php/Public_RecordView?processid=IBIDP108-19 | http://www.ncbi.nlm.nih.gov/nuccore/MN868823	06/08/2014	2014	8	6	INV05041	Europe	Portugal	PT	Bragança	Alfândega da Fé	Cerejais		41.3053	-6.9218	WGS84	30	Rui Andrade	Morphology	Chrysotoxum intermedium Meigen, 1822	Animalia	Arthropoda	Insecta	Diptera	Syrphidae	Chrysotoxum
3b67eebb-ce66-49c1-97a1-aaefacf3da56	event	05/02/2020	en	https://creativecommons.org/licenses/by/4.0/legalcode	CIBIO (Research Center in Biodiversity and Genetic Resources) Portugal	Ferreira S, Andrade R, Gonçalves A R, Sousa P, Beja P (2019): The InBIO Barcoding Initiative Database: Diptera 01. v1. CIBIO-InBIO (Research Center in Biodiversity and Genetic Resources), Portugal. Dataset/Occurrence. http://ipt.gbif.pt/ipt/resource?r=ibi_diptera_i&amp;v=1.0	37560003-ae75-43c3-95aa-48c98797aa2a	4ec2b246-f5fa-4b90-9a8d-ddafc2a3f970	a222a3e9-d4ac-4de1-b9e4-9a0f7c476b197	CIBIO	InBIO Barcoding Initiative	IBI Diptera 01	CIBIO	PreservedSpecimen	{"BOLD_ProcessID":"IBIDP170-19"|"BOLD_BINURI":"BOLD:AAC6291" | "GenBank_Accession":"MN868789"}	3b67eebb-ce66-49c1-97a1-aaefacf3da56	INV05042	Rui Andrade	1		adult	whole animal (ETOH) | DNA extract	in collection	http://boldsystems.org/index.php/Public_RecordView?processid=IBIDP170-19 | http://www.ncbi.nlm.nih.gov/nuccore/MN868760	22/06/2014	2014	6	22	PT07 Azul	Europe	Portugal	PT	Bragança	Alfândega da Fé	Eucísia		41.3057	-7.0094	WGS84	30	Rui Andrade	Morphology	Syritta pipiens (Linnaeus, 1758)	Animalia	Arthropoda	Insecta	Diptera	Syrphidae	Syritta
827abede-2d87-4aac-8838-20e945b35ff9	event	05/02/2020	en	https://creativecommons.org/licenses/by/4.0/legalcode	CIBIO (Research Center in Biodiversity and Genetic Resources) Portugal	Ferreira S, Andrade R, Gonçalves A R, Sousa P, Beja P (2019): The InBIO Barcoding Initiative Database: Diptera 01. v1. CIBIO-InBIO (Research Center in Biodiversity and Genetic Resources), Portugal. Dataset/Occurrence. http://ipt.gbif.pt/ipt/resource?r=ibi_diptera_i&amp;v=1.0	37560003-ae75-43c3-95aa-48c98797aa2a	4ec2b246-f5fa-4b90-9a8d-ddafc2a3f970	a222a3e9-d4ac-4de1-b9e4-9a0f7c476b198	CIBIO	InBIO Barcoding Initiative	IBI Diptera 01	CIBIO	PreservedSpecimen	{"BOLD_ProcessID":"IBIDP109-19"|"BOLD_BINURI":"BOLD:ACD9536" | "GenBank_Accession":"MN868864"}	827abede-2d87-4aac-8838-20e945b35ff9	INV05044	Rui Andrade	1		adult	whole animal (ETOH) | DNA extract	in collection	http://boldsystems.org/index.php/Public_RecordView?processid=IBIDP109-19 | http://www.ncbi.nlm.nih.gov/nuccore/MN868825	26/06/2014	2014	6	26	INV05044	Europe	Portugal	PT	Bragança	Alfândega da Fé	Alfandega da Fé		41.3408	-6.9503	WGS84	30	Rui Andrade	Morphology	Stomorhina lunata (Fabricius, 1805)	Animalia	Arthropoda	Insecta	Diptera	Rhiniidae	Stomorhina
f4100b48-5f39-4702-b2da-8bcfe9671acb	event	05/02/2020	en	https://creativecommons.org/licenses/by/4.0/legalcode	CIBIO (Research Center in Biodiversity and Genetic Resources) Portugal	Ferreira S, Andrade R, Gonçalves A R, Sousa P, Beja P (2019): The InBIO Barcoding Initiative Database: Diptera 01. v1. CIBIO-InBIO (Research Center in Biodiversity and Genetic Resources), Portugal. Dataset/Occurrence. http://ipt.gbif.pt/ipt/resource?r=ibi_diptera_i&amp;v=1.0	37560003-ae75-43c3-95aa-48c98797aa2a	4ec2b246-f5fa-4b90-9a8d-ddafc2a3f970	a222a3e9-d4ac-4de1-b9e4-9a0f7c476b199	CIBIO	InBIO Barcoding Initiative	IBI Diptera 01	CIBIO	PreservedSpecimen	{"BOLD_ProcessID":"IBIDP110-19"|"BOLD_BINURI":"BOLD:ABW3852" | "GenBank_Accession":"MN868898"}	f4100b48-5f39-4702-b2da-8bcfe9671acb	INV05045	Rui Andrade	1		adult	whole animal (ETOH) | DNA extract	in collection	http://boldsystems.org/index.php/Public_RecordView?processid=IBIDP110-19 | http://www.ncbi.nlm.nih.gov/nuccore/MN868757	06/08/2014	2014	8	6	INV05045	Europe	Portugal	PT	Bragança	Alfândega da Fé	Cerejais		41.3053	-6.9218	WGS84	30	Rui Andrade	Morphology	Phaonia pallida (Fabricius, 1787)	Animalia	Arthropoda	Insecta	Diptera	Muscidae	Phaonia
20870ae2-6838-49e5-9fd5-3f6c8c281b3b	event	05/02/2020	en	https://creativecommons.org/licenses/by/4.0/legalcode	CIBIO (Research Center in Biodiversity and Genetic Resources) Portugal	Ferreira S, Andrade R, Gonçalves A R, Sousa P, Beja P (2019): The InBIO Barcoding Initiative Database: Diptera 01. v1. CIBIO-InBIO (Research Center in Biodiversity and Genetic Resources), Portugal. Dataset/Occurrence. http://ipt.gbif.pt/ipt/resource?r=ibi_diptera_i&amp;v=1.0	37560003-ae75-43c3-95aa-48c98797aa2a	4ec2b246-f5fa-4b90-9a8d-ddafc2a3f970	a222a3e9-d4ac-4de1-b9e4-9a0f7c476b200	CIBIO	InBIO Barcoding Initiative	IBI Diptera 01	CIBIO	PreservedSpecimen	{"BOLD_ProcessID":"IBIDP111-19"|"BOLD_BINURI":"BOLD:ACD9481" | "GenBank_Accession":"MN868836"}	20870ae2-6838-49e5-9fd5-3f6c8c281b3b	INV05046	Rui Andrade	1		adult	whole animal (ETOH) | DNA extract	in collection	http://boldsystems.org/index.php/Public_RecordView?processid=IBIDP111-19 | http://www.ncbi.nlm.nih.gov/nuccore/MN868775	26/06/2014	2014	6	26	INV05046	Europe	Portugal	PT	Bragança	Alfândega da Fé	Sendim da Serra		41.306	-6.9785	WGS84	30	Rui Andrade	Morphology	Periscepsia carbonaria (Panzer, 1798)	Animalia	Arthropoda	Insecta	Diptera	Tachinidae	Periscepsia
c04008e4-4428-49b3-b476-26de3efca05b	event	05/02/2020	en	https://creativecommons.org/licenses/by/4.0/legalcode	CIBIO (Research Center in Biodiversity and Genetic Resources) Portugal	Ferreira S, Andrade R, Gonçalves A R, Sousa P, Beja P (2019): The InBIO Barcoding Initiative Database: Diptera 01. v1. CIBIO-InBIO (Research Center in Biodiversity and Genetic Resources), Portugal. Dataset/Occurrence. http://ipt.gbif.pt/ipt/resource?r=ibi_diptera_i&amp;v=1.0	37560003-ae75-43c3-95aa-48c98797aa2a	4ec2b246-f5fa-4b90-9a8d-ddafc2a3f970	a222a3e9-d4ac-4de1-b9e4-9a0f7c476b201	CIBIO	InBIO Barcoding Initiative	IBI Diptera 01	CIBIO	PreservedSpecimen	{"BOLD_ProcessID":"IBIDP112-19"|"BOLD_BINURI":"BOLD:AAA6618" | "GenBank_Accession":"MN868747"}	c04008e4-4428-49b3-b476-26de3efca05b	INV05048	Rui Andrade	1		adult	whole animal (ETOH) | DNA extract	in collection	http://boldsystems.org/index.php/Public_RecordView?processid=IBIDP112-19 | http://www.ncbi.nlm.nih.gov/nuccore/MN868899	23/04/2015	2015	4	23	INV05048	Europe	Portugal	PT	Bragança	Alfândega da Fé	Vale Pereiro		41.3828	-6.8974	WGS84	30	Rui Andrade	Morphology	Lucilia sericata (Meigen, 1826)	Animalia	Arthropoda	Insecta	Diptera	Calliphoridae	Lucilia
d3f71d3b-1aeb-4036-b87b-b4950e2c8a48	event	05/02/2020	en	https://creativecommons.org/licenses/by/4.0/legalcode	CIBIO (Research Center in Biodiversity and Genetic Resources) Portugal	Ferreira S, Andrade R, Gonçalves A R, Sousa P, Beja P (2019): The InBIO Barcoding Initiative Database: Diptera 01. v1. CIBIO-InBIO (Research Center in Biodiversity and Genetic Resources), Portugal. Dataset/Occurrence. http://ipt.gbif.pt/ipt/resource?r=ibi_diptera_i&amp;v=1.0	37560003-ae75-43c3-95aa-48c98797aa2a	4ec2b246-f5fa-4b90-9a8d-ddafc2a3f970	a222a3e9-d4ac-4de1-b9e4-9a0f7c476b202	CIBIO	InBIO Barcoding Initiative	IBI Diptera 01	CIBIO	PreservedSpecimen	{"BOLD_ProcessID":"IBIDP113-19"|"BOLD_BINURI":"BOLD:AAN9512" | "GenBank_Accession":"MN868754"}	d3f71d3b-1aeb-4036-b87b-b4950e2c8a48	INV05052	Rui Andrade	1		adult	whole animal (ETOH) | DNA extract	in collection	http://boldsystems.org/index.php/Public_RecordView?processid=IBIDP113-19 | http://www.ncbi.nlm.nih.gov/nuccore/MN868731	18/04/2015	2015	4	18	INV05052	Europe	Portugal	PT	Bragança	Alfândega da Fé	Alfandega da Fé		41.3211	-6.9571	WGS84	30	Rui Andrade	Morphology	Tachina magnicornis (Zetterstedt, 1844)	Animalia	Arthropoda	Insecta	Diptera	Tachinidae	Tachina
291c0692-ef6c-4064-b098-1e6a80dfa525	event	05/02/2020	en	https://creativecommons.org/licenses/by/4.0/legalcode	CIBIO (Research Center in Biodiversity and Genetic Resources) Portugal	Ferreira S, Andrade R, Gonçalves A R, Sousa P, Beja P (2019): The InBIO Barcoding Initiative Database: Diptera 01. v1. CIBIO-InBIO (Research Center in Biodiversity and Genetic Resources), Portugal. Dataset/Occurrence. http://ipt.gbif.pt/ipt/resource?r=ibi_diptera_i&amp;v=1.0	37560003-ae75-43c3-95aa-48c98797aa2a	4ec2b246-f5fa-4b90-9a8d-ddafc2a3f970	a222a3e9-d4ac-4de1-b9e4-9a0f7c476b203	CIBIO	InBIO Barcoding Initiative	IBI Diptera 01	CIBIO	PreservedSpecimen	{"BOLD_ProcessID":"IBIDP114-19"|"BOLD_BINURI":"BOLD:AAX3938" | "GenBank_Accession":"MN868892"}	291c0692-ef6c-4064-b098-1e6a80dfa525	INV05053	Rui Andrade	1		adult	whole animal (ETOH) | DNA extract	in collection	http://boldsystems.org/index.php/Public_RecordView?processid=IBIDP114-19 | http://www.ncbi.nlm.nih.gov/nuccore/MN868871	24/05/2015	2015	5	24	INV05053	Europe	Portugal	PT	Bragança	Alfândega da Fé	Parada		41.2994	-6.8809	WGS84	30	Rui Andrade	Morphology	Mintho rufiventris (Fallen, 1817)	Animalia	Arthropoda	Insecta	Diptera	Tachinidae	Mintho
974482b9-8427-4b78-b364-73435e501323	event	05/02/2020	en	https://creativecommons.org/licenses/by/4.0/legalcode	CIBIO (Research Center in Biodiversity and Genetic Resources) Portugal	Ferreira S, Andrade R, Gonçalves A R, Sousa P, Beja P (2019): The InBIO Barcoding Initiative Database: Diptera 01. v1. CIBIO-InBIO (Research Center in Biodiversity and Genetic Resources), Portugal. Dataset/Occurrence. http://ipt.gbif.pt/ipt/resource?r=ibi_diptera_i&amp;v=1.0	37560003-ae75-43c3-95aa-48c98797aa2a	4ec2b246-f5fa-4b90-9a8d-ddafc2a3f970	a222a3e9-d4ac-4de1-b9e4-9a0f7c476b204	CIBIO	InBIO Barcoding Initiative	IBI Diptera 01	CIBIO	PreservedSpecimen	{"BOLD_ProcessID":"IBIDP115-19"|"BOLD_BINURI":"BOLD:ACB3279" | "GenBank_Accession":"MN868712"}	974482b9-8427-4b78-b364-73435e501323	INV05054	Rui Andrade	1		adult	whole animal (ETOH) | DNA extract	in collection	http://boldsystems.org/index.php/Public_RecordView?processid=IBIDP115-19 | http://www.ncbi.nlm.nih.gov/nuccore/MN868759	29/05/2015	2015	5	29	INV05054	Europe	Portugal	PT	Bragança	Alfândega da Fé	Sendim da Ribeira		41.3009	-6.892	WGS84	30	Rui Andrade	Morphology	Helina evecta (Harris, 1780)	Animalia	Arthropoda	Insecta	Diptera	Muscidae	Helina
a00af3b7-1a9c-45e3-96af-9c89c646140c	event	05/02/2020	en	https://creativecommons.org/licenses/by/4.0/legalcode	CIBIO (Research Center in Biodiversity and Genetic Resources) Portugal	Ferreira S, Andrade R, Gonçalves A R, Sousa P, Beja P (2019): The InBIO Barcoding Initiative Database: Diptera 01. v1. CIBIO-InBIO (Research Center in Biodiversity and Genetic Resources), Portugal. Dataset/Occurrence. http://ipt.gbif.pt/ipt/resource?r=ibi_diptera_i&amp;v=1.0	37560003-ae75-43c3-95aa-48c98797aa2a	4ec2b246-f5fa-4b90-9a8d-ddafc2a3f970	a222a3e9-d4ac-4de1-b9e4-9a0f7c476b205	CIBIO	InBIO Barcoding Initiative	IBI Diptera 01	CIBIO	PreservedSpecimen	{"BOLD_ProcessID":"IBIDP116-19"|"BOLD_BINURI":"BOLD:AAY2766" | "GenBank_Accession":"MN868815"}	a00af3b7-1a9c-45e3-96af-9c89c646140c	INV05055	Rui Andrade	1		adult	whole animal (ETOH) | DNA extract	in collection	http://boldsystems.org/index.php/Public_RecordView?processid=IBIDP116-19 | http://www.ncbi.nlm.nih.gov/nuccore/MN868802	22/04/2015	2015	4	22	INV05055	Europe	Portugal	PT	Bragança	Alfândega da Fé	Parada		41.2949	-6.8775	WGS84	30	Rui Andrade	Morphology	Polietes meridionalis (Peris & Llorente, 1963)	Animalia	Arthropoda	Insecta	Diptera	Muscidae	Polietes
2476a2a5-1504-4625-abb9-7453b9a353b8	event	05/02/2020	en	https://creativecommons.org/licenses/by/4.0/legalcode	CIBIO (Research Center in Biodiversity and Genetic Resources) Portugal	Ferreira S, Andrade R, Gonçalves A R, Sousa P, Beja P (2019): The InBIO Barcoding Initiative Database: Diptera 01. v1. CIBIO-InBIO (Research Center in Biodiversity and Genetic Resources), Portugal. Dataset/Occurrence. http://ipt.gbif.pt/ipt/resource?r=ibi_diptera_i&amp;v=1.0	37560003-ae75-43c3-95aa-48c98797aa2a	4ec2b246-f5fa-4b90-9a8d-ddafc2a3f970	a222a3e9-d4ac-4de1-b9e4-9a0f7c476b206	CIBIO	InBIO Barcoding Initiative	IBI Diptera 01	CIBIO	PreservedSpecimen	{"BOLD_ProcessID":"IBIDP171-19"|"BOLD_BINURI":"BOLD:ADV4310" | "GenBank_Accession":"MN868854"}	2476a2a5-1504-4625-abb9-7453b9a353b8	INV05057	Rui Andrade	1		adult	whole animal (ETOH) | DNA extract	in collection	http://boldsystems.org/index.php/Public_RecordView?processid=IBIDP171-19 | http://www.ncbi.nlm.nih.gov/nuccore/MN868726	24/06/2015	2015	6	24	S013a Amarelo	Europe	Portugal	PT	Bragança	Alfândega da Fé	Eucísia		41.3076	-6.9844	WGS84	30	Rui Andrade	Morphology	Rhyncomya felina (Fabricius, 1794)	Animalia	Arthropoda	Insecta	Diptera	Rhiniidae	Rhyncomya
97b405e4-ab11-4d49-b3ad-987484f36a58	event	05/02/2020	en	https://creativecommons.org/licenses/by/4.0/legalcode	CIBIO (Research Center in Biodiversity and Genetic Resources) Portugal	Ferreira S, Andrade R, Gonçalves A R, Sousa P, Beja P (2019): The InBIO Barcoding Initiative Database: Diptera 01. v1. CIBIO-InBIO (Research Center in Biodiversity and Genetic Resources), Portugal. Dataset/Occurrence. http://ipt.gbif.pt/ipt/resource?r=ibi_diptera_i&amp;v=1.0	37560003-ae75-43c3-95aa-48c98797aa2a	4ec2b246-f5fa-4b90-9a8d-ddafc2a3f970	a222a3e9-d4ac-4de1-b9e4-9a0f7c476b207	CIBIO	InBIO Barcoding Initiative	IBI Diptera 01	CIBIO	PreservedSpecimen	{"BOLD_ProcessID":"IBIDP118-19"|"BOLD_BINURI":"BOLD:AAI7007" | "GenBank_Accession":"MN868741"}	97b405e4-ab11-4d49-b3ad-987484f36a58	INV05059	Rui Andrade	1		adult	whole animal (ETOH) | DNA extract	in collection	http://boldsystems.org/index.php/Public_RecordView?processid=IBIDP118-19 | http://www.ncbi.nlm.nih.gov/nuccore/MN868720	23/08/2017	2017	8	23	INV05059	Europe	Portugal	PT	Aveiro	Estarreja	Canelas		40.723	-8.5724	WGS84	30	Rui Andrade	Morphology	Ceroxys urticae (Linnaeus, 1758)	Animalia	Arthropoda	Insecta	Diptera	Ulidiidae	Ceroxys
5244f5cb-a636-409f-b5db-07e97a5e3da2	event	05/02/2020	en	https://creativecommons.org/licenses/by/4.0/legalcode	CIBIO (Research Center in Biodiversity and Genetic Resources) Portugal	Ferreira S, Andrade R, Gonçalves A R, Sousa P, Beja P (2019): The InBIO Barcoding Initiative Database: Diptera 01. v1. CIBIO-InBIO (Research Center in Biodiversity and Genetic Resources), Portugal. Dataset/Occurrence. http://ipt.gbif.pt/ipt/resource?r=ibi_diptera_i&amp;v=1.0	37560003-ae75-43c3-95aa-48c98797aa2a	4ec2b246-f5fa-4b90-9a8d-ddafc2a3f970	a222a3e9-d4ac-4de1-b9e4-9a0f7c476b208	CIBIO	InBIO Barcoding Initiative	IBI Diptera 01	CIBIO	PreservedSpecimen	{"BOLD_ProcessID":"IBIDP119-19"|"BOLD_BINURI":"BOLD:ACD6777" | "GenBank_Accession":"MN868730"}	5244f5cb-a636-409f-b5db-07e97a5e3da2	INV05061	Rui Andrade	1		adult	whole animal (ETOH) | DNA extract	in collection	http://boldsystems.org/index.php/Public_RecordView?processid=IBIDP119-19 | http://www.ncbi.nlm.nih.gov/nuccore/MN868904	23/08/2017	2017	8	23	INV05061	Europe	Portugal	PT	Aveiro	Estarreja	Canelas		40.723	-8.5724	WGS84	30	Rui Andrade	Morphology	Pherbellia dorsata (Zetterstedt, 1846)	Animalia	Arthropoda	Insecta	Diptera	Sciomyzidae	Pherbellia
1c7a605d-08e3-4378-b301-1c730143bd87	event	05/02/2020	en	https://creativecommons.org/licenses/by/4.0/legalcode	CIBIO (Research Center in Biodiversity and Genetic Resources) Portugal	Ferreira S, Andrade R, Gonçalves A R, Sousa P, Beja P (2019): The InBIO Barcoding Initiative Database: Diptera 01. v1. CIBIO-InBIO (Research Center in Biodiversity and Genetic Resources), Portugal. Dataset/Occurrence. http://ipt.gbif.pt/ipt/resource?r=ibi_diptera_i&amp;v=1.0	37560003-ae75-43c3-95aa-48c98797aa2a	4ec2b246-f5fa-4b90-9a8d-ddafc2a3f970	a222a3e9-d4ac-4de1-b9e4-9a0f7c476b209	CIBIO	InBIO Barcoding Initiative	IBI Diptera 01	CIBIO	PreservedSpecimen	{"BOLD_ProcessID":"IBIDP172-19"|"BOLD_BINURI":"BOLD:ADS5309" | "GenBank_Accession":"MN868729"}	1c7a605d-08e3-4378-b301-1c730143bd87	INV05066	Rui Andrade	1		adult	whole animal (ETOH) | DNA extract	in collection	http://boldsystems.org/index.php/Public_RecordView?processid=IBIDP172-19 | http://www.ncbi.nlm.nih.gov/nuccore/MN868848	22/02/2017	2017	2	22	INV05066	Europe	Portugal	PT	Aveiro	Estarreja	Fermelã		40.7138	-8.5859	WGS84	30	Rui Andrade	Morphology	Diastata adusta Meigen, 1830	Animalia	Arthropoda	Insecta	Diptera	Diastatidae	Diastata
9d03df5d-44ce-4753-a26c-d0ee3b1ec5f2	event	05/02/2020	en	https://creativecommons.org/licenses/by/4.0/legalcode	CIBIO (Research Center in Biodiversity and Genetic Resources) Portugal	Ferreira S, Andrade R, Gonçalves A R, Sousa P, Beja P (2019): The InBIO Barcoding Initiative Database: Diptera 01. v1. CIBIO-InBIO (Research Center in Biodiversity and Genetic Resources), Portugal. Dataset/Occurrence. http://ipt.gbif.pt/ipt/resource?r=ibi_diptera_i&amp;v=1.0	37560003-ae75-43c3-95aa-48c98797aa2a	4ec2b246-f5fa-4b90-9a8d-ddafc2a3f970	a222a3e9-d4ac-4de1-b9e4-9a0f7c476b210	CIBIO	InBIO Barcoding Initiative	IBI Diptera 01	CIBIO	PreservedSpecimen	{"BOLD_ProcessID":"IBIDP121-19"|"BOLD_BINURI":"BOLD:AAF2374" | "GenBank_Accession":"MN868865"}	9d03df5d-44ce-4753-a26c-d0ee3b1ec5f2	INV05070	Rui Andrade	1		adult	whole animal (ETOH) | DNA extract	in collection	http://boldsystems.org/index.php/Public_RecordView?processid=IBIDP121-19 | http://www.ncbi.nlm.nih.gov/nuccore/MN868807	27/08/2015	2015	8	27	INV05070	Europe	Portugal	PT	Bragança	Alfândega da Fé	Alfandega da Fé		41.3356	-6.9472	WGS84	30	Rui Andrade	Morphology	Scaeva pyrastri (Linnaeus, 1758)	Animalia	Arthropoda	Insecta	Diptera	Syrphidae	Scaeva
408b2da0-32a3-4c0c-9a9b-0949849655e8	event	05/02/2020	en	https://creativecommons.org/licenses/by/4.0/legalcode	CIBIO (Research Center in Biodiversity and Genetic Resources) Portugal	Ferreira S, Andrade R, Gonçalves A R, Sousa P, Beja P (2019): The InBIO Barcoding Initiative Database: Diptera 01. v1. CIBIO-InBIO (Research Center in Biodiversity and Genetic Resources), Portugal. Dataset/Occurrence. http://ipt.gbif.pt/ipt/resource?r=ibi_diptera_i&amp;v=1.0	37560003-ae75-43c3-95aa-48c98797aa2a	4ec2b246-f5fa-4b90-9a8d-ddafc2a3f970	a222a3e9-d4ac-4de1-b9e4-9a0f7c476b211	CIBIO	InBIO Barcoding Initiative	IBI Diptera 01	CIBIO	PreservedSpecimen	{"BOLD_ProcessID":"IBIDP122-19"|"BOLD_BINURI":"BOLD:AAA8223" | "GenBank_Accession":"MN868896"}	408b2da0-32a3-4c0c-9a9b-0949849655e8	INV05071	Rui Andrade	1		adult	whole animal (ETOH) | DNA extract	in collection	http://boldsystems.org/index.php/Public_RecordView?processid=IBIDP122-19 | http://www.ncbi.nlm.nih.gov/nuccore/MN868881	20/08/2015	2015	8	20	INV05071	Europe	Portugal	PT	Bragança	Alfândega da Fé	Parada		41.2994	-6.8809	WGS84	30	Rui Andrade	Morphology	Eristalis arbustorum (Linnaeus, 1758)	Animalia	Arthropoda	Insecta	Diptera	Syrphidae	Eristalis
eb14e954-74db-4abb-9bd5-8ba4f97b9eb5	event	05/02/2020	en	https://creativecommons.org/licenses/by/4.0/legalcode	CIBIO (Research Center in Biodiversity and Genetic Resources) Portugal	Ferreira S, Andrade R, Gonçalves A R, Sousa P, Beja P (2019): The InBIO Barcoding Initiative Database: Diptera 01. v1. CIBIO-InBIO (Research Center in Biodiversity and Genetic Resources), Portugal. Dataset/Occurrence. http://ipt.gbif.pt/ipt/resource?r=ibi_diptera_i&amp;v=1.0	37560003-ae75-43c3-95aa-48c98797aa2a	4ec2b246-f5fa-4b90-9a8d-ddafc2a3f970	a222a3e9-d4ac-4de1-b9e4-9a0f7c476b212	CIBIO	InBIO Barcoding Initiative	IBI Diptera 01	CIBIO	PreservedSpecimen	{"BOLD_ProcessID":"IBIDP123-19"|"BOLD_BINURI":"BOLD:AAZ5387" | "GenBank_Accession":"MN868820"}	eb14e954-74db-4abb-9bd5-8ba4f97b9eb5	INV05072	Rui Andrade	1		adult	whole animal (ETOH) | DNA extract	in collection	http://boldsystems.org/index.php/Public_RecordView?processid=IBIDP123-19 | http://www.ncbi.nlm.nih.gov/nuccore/MN868897	26/07/2015	2015	7	26	INV05072	Europe	Portugal	PT	Bragança	Alfândega da Fé	Parada		41.2994	-6.8809	WGS84	30	Rui Andrade	Morphology	Eristalinus sepulchralis (Linnaeus, 1758)	Animalia	Arthropoda	Insecta	Diptera	Syrphidae	Eristalinus
404614df-c57d-4ec4-a8d6-154f52d45d30	event	05/02/2020	en	https://creativecommons.org/licenses/by/4.0/legalcode	CIBIO (Research Center in Biodiversity and Genetic Resources) Portugal	Ferreira S, Andrade R, Gonçalves A R, Sousa P, Beja P (2019): The InBIO Barcoding Initiative Database: Diptera 01. v1. CIBIO-InBIO (Research Center in Biodiversity and Genetic Resources), Portugal. Dataset/Occurrence. http://ipt.gbif.pt/ipt/resource?r=ibi_diptera_i&amp;v=1.0	37560003-ae75-43c3-95aa-48c98797aa2a	4ec2b246-f5fa-4b90-9a8d-ddafc2a3f970	a222a3e9-d4ac-4de1-b9e4-9a0f7c476b213	CIBIO	InBIO Barcoding Initiative	IBI Diptera 01	CIBIO	PreservedSpecimen	{"BOLD_ProcessID":"IBIDP124-19"|"BOLD_BINURI":"BOLD:AAG4683" | "GenBank_Accession":"MN868893"}	404614df-c57d-4ec4-a8d6-154f52d45d30	INV05074	Rui Andrade	1		adult	whole animal (ETOH) | DNA extract	in collection	http://boldsystems.org/index.php/Public_RecordView?processid=IBIDP124-19 | http://www.ncbi.nlm.nih.gov/nuccore/MN868830	11/09/2017	2017	9	11	INV05074	Europe	Portugal	PT	Bragança	Macedo de Cavaleiros	Podence		41.5804	-6.9106	WGS84	30	Rui Andrade	Morphology	Platycheirus rosarum (Fabricius, 1787)	Animalia	Arthropoda	Insecta	Diptera	Syrphidae	Platycheirus
15e8714a-8366-4ce3-964b-b1e0b1d88b5c	event	05/02/2020	en	https://creativecommons.org/licenses/by/4.0/legalcode	CIBIO (Research Center in Biodiversity and Genetic Resources) Portugal	Ferreira S, Andrade R, Gonçalves A R, Sousa P, Beja P (2019): The InBIO Barcoding Initiative Database: Diptera 01. v1. CIBIO-InBIO (Research Center in Biodiversity and Genetic Resources), Portugal. Dataset/Occurrence. http://ipt.gbif.pt/ipt/resource?r=ibi_diptera_i&amp;v=1.0	37560003-ae75-43c3-95aa-48c98797aa2a	4ec2b246-f5fa-4b90-9a8d-ddafc2a3f970	a222a3e9-d4ac-4de1-b9e4-9a0f7c476b214	CIBIO	InBIO Barcoding Initiative	IBI Diptera 01	CIBIO	PreservedSpecimen	{"BOLD_ProcessID":"IBIDP125-19"|"BOLD_BINURI":"BOLD:ABX6432" | "GenBank_Accession":"MN868901"}	15e8714a-8366-4ce3-964b-b1e0b1d88b5c	INV05075	Rui Andrade	1		adult	whole animal (ETOH) | DNA extract	in collection	http://boldsystems.org/index.php/Public_RecordView?processid=IBIDP125-19 | http://www.ncbi.nlm.nih.gov/nuccore/MN868772	11/09/2017	2017	9	11	INV05075	Europe	Portugal	PT	Bragança	Macedo de Cavaleiros	Podence		41.5804	-6.9106	WGS84	30	Rui Andrade	Morphology	Chrysomya albiceps (Wiedemann, 1819)	Animalia	Arthropoda	Insecta	Diptera	Calliphoridae	Chrysomya
130d72e3-72b1-47c2-8a97-938be22fddf9	event	05/02/2020	en	https://creativecommons.org/licenses/by/4.0/legalcode	CIBIO (Research Center in Biodiversity and Genetic Resources) Portugal	Ferreira S, Andrade R, Gonçalves A R, Sousa P, Beja P (2019): The InBIO Barcoding Initiative Database: Diptera 01. v1. CIBIO-InBIO (Research Center in Biodiversity and Genetic Resources), Portugal. Dataset/Occurrence. http://ipt.gbif.pt/ipt/resource?r=ibi_diptera_i&amp;v=1.0	37560003-ae75-43c3-95aa-48c98797aa2a	4ec2b246-f5fa-4b90-9a8d-ddafc2a3f970	a222a3e9-d4ac-4de1-b9e4-9a0f7c476b215	CIBIO	InBIO Barcoding Initiative	IBI Diptera 01	CIBIO	PreservedSpecimen	{"BOLD_ProcessID":"IBIDP126-19"|"BOLD_BINURI":"BOLD:AAG1210" | "GenBank_Accession":"MN868880"}	130d72e3-72b1-47c2-8a97-938be22fddf9	INV05077	Rui Andrade	1		adult	whole animal (ETOH) | DNA extract	in collection	http://boldsystems.org/index.php/Public_RecordView?processid=IBIDP126-19 | http://www.ncbi.nlm.nih.gov/nuccore/MN868717	11/09/2017	2017	9	11	INV05077	Europe	Portugal	PT	Bragança	Macedo de Cavaleiros	Podence		41.5804	-6.9106	WGS84	30	Rui Andrade	Morphology	Opomyza petrei Mesnil, 1934	Animalia	Arthropoda	Insecta	Diptera	Opomyzidae	Opomyza
03bca968-d0f6-4aec-aab7-5d8dab0a4f51	event	05/02/2020	en	https://creativecommons.org/licenses/by/4.0/legalcode	CIBIO (Research Center in Biodiversity and Genetic Resources) Portugal	Ferreira S, Andrade R, Gonçalves A R, Sousa P, Beja P (2019): The InBIO Barcoding Initiative Database: Diptera 01. v1. CIBIO-InBIO (Research Center in Biodiversity and Genetic Resources), Portugal. Dataset/Occurrence. http://ipt.gbif.pt/ipt/resource?r=ibi_diptera_i&amp;v=1.0	37560003-ae75-43c3-95aa-48c98797aa2a	4ec2b246-f5fa-4b90-9a8d-ddafc2a3f970	a222a3e9-d4ac-4de1-b9e4-9a0f7c476b216	CIBIO	InBIO Barcoding Initiative	IBI Diptera 01	CIBIO	PreservedSpecimen	{"BOLD_ProcessID":"IBIDP173-19"|"BOLD_BINURI":"BOLD:ACD8518" | "GenBank_Accession":"MN868785"}	03bca968-d0f6-4aec-aab7-5d8dab0a4f51	INV05078	Rui Andrade	1		adult	whole animal (ETOH) | DNA extract	in collection	http://boldsystems.org/index.php/Public_RecordView?processid=IBIDP173-19 | http://www.ncbi.nlm.nih.gov/nuccore/MN868715	11/09/2017	2017	9	11	INV05078	Europe	Portugal	PT	Bragança	Macedo de Cavaleiros	Podence		41.5804	-6.9106	WGS84	30	Rui Andrade	Morphology	Hybos culiciformis (Fabricius, 1775)	Animalia	Arthropoda	Insecta	Diptera	Hybotidae	Hybos
cc1a047f-4589-401e-a88c-d179cf270adc	event	05/02/2020	en	https://creativecommons.org/licenses/by/4.0/legalcode	CIBIO (Research Center in Biodiversity and Genetic Resources) Portugal	Ferreira S, Andrade R, Gonçalves A R, Sousa P, Beja P (2019): The InBIO Barcoding Initiative Database: Diptera 01. v1. CIBIO-InBIO (Research Center in Biodiversity and Genetic Resources), Portugal. Dataset/Occurrence. http://ipt.gbif.pt/ipt/resource?r=ibi_diptera_i&amp;v=1.0	37560003-ae75-43c3-95aa-48c98797aa2a	4ec2b246-f5fa-4b90-9a8d-ddafc2a3f970	a222a3e9-d4ac-4de1-b9e4-9a0f7c476b217	CIBIO	InBIO Barcoding Initiative	IBI Diptera 01	CIBIO	PreservedSpecimen	{"BOLD_ProcessID":"IBIDP174-19"|"BOLD_BINURI":"BOLD:ADU0581" | "GenBank_Accession":"MN868725"}	cc1a047f-4589-401e-a88c-d179cf270adc	INV05080	Rui Andrade	1		adult	whole animal (ETOH) | DNA extract	in collection	http://boldsystems.org/index.php/Public_RecordView?processid=IBIDP174-19 | http://www.ncbi.nlm.nih.gov/nuccore/MN868883	11/09/2017	2017	9	11	INV05080	Europe	Portugal	PT	Bragança	Macedo de Cavaleiros	Podence		41.5804	-6.9106	WGS84	30	Rui Andrade	Morphology	Elachiptera megaspis (Loew, 1858)	Animalia	Arthropoda	Insecta	Diptera	Chloropidae	Elachiptera
18205826-6ccd-4234-90c5-d3a3a77f2e5b	event	05/02/2020	en	https://creativecommons.org/licenses/by/4.0/legalcode	CIBIO (Research Center in Biodiversity and Genetic Resources) Portugal	Ferreira S, Andrade R, Gonçalves A R, Sousa P, Beja P (2019): The InBIO Barcoding Initiative Database: Diptera 01. v1. CIBIO-InBIO (Research Center in Biodiversity and Genetic Resources), Portugal. Dataset/Occurrence. http://ipt.gbif.pt/ipt/resource?r=ibi_diptera_i&amp;v=1.0	37560003-ae75-43c3-95aa-48c98797aa2a	4ec2b246-f5fa-4b90-9a8d-ddafc2a3f970	a222a3e9-d4ac-4de1-b9e4-9a0f7c476b218	CIBIO	InBIO Barcoding Initiative	IBI Diptera 01	CIBIO	PreservedSpecimen	{"BOLD_ProcessID":"IBIDP127-19"|"BOLD_BINURI":"BOLD:ACD3417" | "GenBank_Accession":"MN868819"}	18205826-6ccd-4234-90c5-d3a3a77f2e5b	INV05081	Rui Andrade	1		adult	whole animal (ETOH) | DNA extract	in collection	http://boldsystems.org/index.php/Public_RecordView?processid=IBIDP127-19 | http://www.ncbi.nlm.nih.gov/nuccore/MN868777	11/09/2017	2017	9	11	INV05081	Europe	Portugal	PT	Bragança	Macedo de Cavaleiros	Podence		41.5804	-6.9106	WGS84	30	Rui Andrade	Morphology	Diplotoxa messoria (Fallen, 1820)	Animalia	Arthropoda	Insecta	Diptera	Chloropidae	Diplotoxa
7c9a784b-ecb7-4d8e-ad05-a9e979d05c50	event	05/02/2020	en	https://creativecommons.org/licenses/by/4.0/legalcode	CIBIO (Research Center in Biodiversity and Genetic Resources) Portugal	Ferreira S, Andrade R, Gonçalves A R, Sousa P, Beja P (2019): The InBIO Barcoding Initiative Database: Diptera 01. v1. CIBIO-InBIO (Research Center in Biodiversity and Genetic Resources), Portugal. Dataset/Occurrence. http://ipt.gbif.pt/ipt/resource?r=ibi_diptera_i&amp;v=1.0	37560003-ae75-43c3-95aa-48c98797aa2a	4ec2b246-f5fa-4b90-9a8d-ddafc2a3f970	a222a3e9-d4ac-4de1-b9e4-9a0f7c476b219	CIBIO	InBIO Barcoding Initiative	IBI Diptera 01	CIBIO	PreservedSpecimen	{"BOLD_ProcessID":"IBIDP175-19"|"BOLD_BINURI":"BOLD:ACP6247" | "GenBank_Accession":"MN868740"}	7c9a784b-ecb7-4d8e-ad05-a9e979d05c50	INV05082	Rui Andrade	1		adult	whole animal (ETOH) | DNA extract	in collection	http://boldsystems.org/index.php/Public_RecordView?processid=IBIDP175-19 | http://www.ncbi.nlm.nih.gov/nuccore/MN868814	11/09/2017	2017	9	11	INV05082	Europe	Portugal	PT	Bragança	Macedo de Cavaleiros	Podence		41.5804	-6.9106	WGS84	30	Rui Andrade	Morphology	Lasiochaeta pubescens Thalhammer, 1898	Animalia	Arthropoda	Insecta	Diptera	Chloropidae	Lasiochaeta
9fb43d5f-2020-4d0c-84bc-3ffb0ac45d01	event	05/02/2020	en	https://creativecommons.org/licenses/by/4.0/legalcode	CIBIO (Research Center in Biodiversity and Genetic Resources) Portugal	Ferreira S, Andrade R, Gonçalves A R, Sousa P, Beja P (2019): The InBIO Barcoding Initiative Database: Diptera 01. v1. CIBIO-InBIO (Research Center in Biodiversity and Genetic Resources), Portugal. Dataset/Occurrence. http://ipt.gbif.pt/ipt/resource?r=ibi_diptera_i&amp;v=1.0	37560003-ae75-43c3-95aa-48c98797aa2a	4ec2b246-f5fa-4b90-9a8d-ddafc2a3f970	a222a3e9-d4ac-4de1-b9e4-9a0f7c476b220	CIBIO	InBIO Barcoding Initiative	IBI Diptera 01	CIBIO	PreservedSpecimen	{"BOLD_ProcessID":"IBIDP176-19"|"BOLD_BINURI":"BOLD:ADV5221" | "GenBank_Accession":"MN868796"}	9fb43d5f-2020-4d0c-84bc-3ffb0ac45d01	INV05083	Rui Andrade	1		adult	whole animal (ETOH) | DNA extract	in collection	http://boldsystems.org/index.php/Public_RecordView?processid=IBIDP176-19 | http://www.ncbi.nlm.nih.gov/nuccore/MN868713	11/09/2017	2017	9	11	INV05083	Europe	Portugal	PT	Bragança	Macedo de Cavaleiros	Podence		41.5804	-6.9106	WGS84	30	Rui Andrade	Morphology	Thaumatomyia elongatula (Becker, 1910)	Animalia	Arthropoda	Insecta	Diptera	Chloropidae	Thaumatomyia
d52a73ae-67cb-4b77-be69-0df12c915536	event	05/02/2020	en	https://creativecommons.org/licenses/by/4.0/legalcode	CIBIO (Research Center in Biodiversity and Genetic Resources) Portugal	Ferreira S, Andrade R, Gonçalves A R, Sousa P, Beja P (2019): The InBIO Barcoding Initiative Database: Diptera 01. v1. CIBIO-InBIO (Research Center in Biodiversity and Genetic Resources), Portugal. Dataset/Occurrence. http://ipt.gbif.pt/ipt/resource?r=ibi_diptera_i&amp;v=1.0	37560003-ae75-43c3-95aa-48c98797aa2a	4ec2b246-f5fa-4b90-9a8d-ddafc2a3f970	a222a3e9-d4ac-4de1-b9e4-9a0f7c476b221	CIBIO	InBIO Barcoding Initiative	IBI Diptera 01	CIBIO	PreservedSpecimen	{"BOLD_ProcessID":"IBIDP128-19"|"BOLD_BINURI":"BOLD:ADR6909" | "GenBank_Accession":"MN868745"}	d52a73ae-67cb-4b77-be69-0df12c915536	INV05084	Rui Andrade	1		adult	whole animal (ETOH) | DNA extract	in collection	http://boldsystems.org/index.php/Public_RecordView?processid=IBIDP128-19 | http://www.ncbi.nlm.nih.gov/nuccore/MN868852	11/09/2017	2017	9	11	INV05084	Europe	Portugal	PT	Bragança	Macedo de Cavaleiros	Podence		41.5804	-6.9106	WGS84	30	Rui Andrade	Morphology	Ilione trifaria (Loew, 1847)	Animalia	Arthropoda	Insecta	Diptera	Sciomyzidae	Ilione
e4f73844-6ebe-417a-93e8-b7466dab62d7	event	05/02/2020	en	https://creativecommons.org/licenses/by/4.0/legalcode	CIBIO (Research Center in Biodiversity and Genetic Resources) Portugal	Ferreira S, Andrade R, Gonçalves A R, Sousa P, Beja P (2019): The InBIO Barcoding Initiative Database: Diptera 01. v1. CIBIO-InBIO (Research Center in Biodiversity and Genetic Resources), Portugal. Dataset/Occurrence. http://ipt.gbif.pt/ipt/resource?r=ibi_diptera_i&amp;v=1.0	37560003-ae75-43c3-95aa-48c98797aa2a	4ec2b246-f5fa-4b90-9a8d-ddafc2a3f970	a222a3e9-d4ac-4de1-b9e4-9a0f7c476b222	CIBIO	InBIO Barcoding Initiative	IBI Diptera 01	CIBIO	PreservedSpecimen	{"BOLD_ProcessID":"IBIDP129-19"|"BOLD_BINURI":"BOLD:ACD9481" | "GenBank_Accession":"MN868846"}	e4f73844-6ebe-417a-93e8-b7466dab62d7	INV05085	Rui Andrade	1		adult	whole animal (ETOH) | DNA extract	in collection	http://boldsystems.org/index.php/Public_RecordView?processid=IBIDP129-19 | http://www.ncbi.nlm.nih.gov/nuccore/MN868874	11/09/2017	2017	9	11	INV05085	Europe	Portugal	PT	Bragança	Macedo de Cavaleiros	Podence		41.5804	-6.9106	WGS84	30	Rui Andrade	Morphology	Periscepsia carbonaria (Panzer, 1798)	Animalia	Arthropoda	Insecta	Diptera	Tachinidae	Periscepsia
9aaf747b-7070-4733-939d-5d8574b394e8	event	05/02/2020	en	https://creativecommons.org/licenses/by/4.0/legalcode	CIBIO (Research Center in Biodiversity and Genetic Resources) Portugal	Ferreira S, Andrade R, Gonçalves A R, Sousa P, Beja P (2019): The InBIO Barcoding Initiative Database: Diptera 01. v1. CIBIO-InBIO (Research Center in Biodiversity and Genetic Resources), Portugal. Dataset/Occurrence. http://ipt.gbif.pt/ipt/resource?r=ibi_diptera_i&amp;v=1.0	37560003-ae75-43c3-95aa-48c98797aa2a	4ec2b246-f5fa-4b90-9a8d-ddafc2a3f970	a222a3e9-d4ac-4de1-b9e4-9a0f7c476b223	CIBIO	InBIO Barcoding Initiative	IBI Diptera 01	CIBIO	PreservedSpecimen	{"BOLD_ProcessID":"IBIDP130-19"|"BOLD_BINURI":"BOLD:AAA6020" | "GenBank_Accession":"MN868842"}	9aaf747b-7070-4733-939d-5d8574b394e8	INV05087	Rui Andrade	1		adult	whole animal (ETOH) | DNA extract	in collection	http://boldsystems.org/index.php/Public_RecordView?processid=IBIDP130-19 | http://www.ncbi.nlm.nih.gov/nuccore/MN868797	11/09/2017	2017	9	11	INV05087	Europe	Portugal	PT	Bragança	Macedo de Cavaleiros	Podence		41.5804	-6.9106	WGS84	30	Rui Andrade	Morphology	Musca domestica Linnaeus, 1758	Animalia	Arthropoda	Insecta	Diptera	Muscidae	Musca
ce6de347-08c5-4a92-8b8e-29f62305ad1e	event	05/02/2020	en	https://creativecommons.org/licenses/by/4.0/legalcode	CIBIO (Research Center in Biodiversity and Genetic Resources) Portugal	Ferreira S, Andrade R, Gonçalves A R, Sousa P, Beja P (2019): The InBIO Barcoding Initiative Database: Diptera 01. v1. CIBIO-InBIO (Research Center in Biodiversity and Genetic Resources), Portugal. Dataset/Occurrence. http://ipt.gbif.pt/ipt/resource?r=ibi_diptera_i&amp;v=1.0	37560003-ae75-43c3-95aa-48c98797aa2a	4ec2b246-f5fa-4b90-9a8d-ddafc2a3f970	a222a3e9-d4ac-4de1-b9e4-9a0f7c476b224	CIBIO	InBIO Barcoding Initiative	IBI Diptera 01	CIBIO	PreservedSpecimen	{"BOLD_ProcessID":"IBIDP131-19"|"BOLD_BINURI":"BOLD:ACP3222" | "GenBank_Accession":"MN868793"}	ce6de347-08c5-4a92-8b8e-29f62305ad1e	INV05090	Rui Andrade	1		adult	whole animal (ETOH) | DNA extract	in collection	http://boldsystems.org/index.php/Public_RecordView?processid=IBIDP131-19 | http://www.ncbi.nlm.nih.gov/nuccore/MN868789	13/09/2017	2017	9	13	INV05090	Europe	Portugal	PT	Bragança	Macedo de Cavaleiros	Morais		41.4957	-6.7835	WGS84	30	Rui Andrade	Morphology	Coenosia atra Meigen, 1830	Animalia	Arthropoda	Insecta	Diptera	Muscidae	Coenosia
65df99aa-713e-43c9-8ced-e7660499b0b0	event	05/02/2020	en	https://creativecommons.org/licenses/by/4.0/legalcode	CIBIO (Research Center in Biodiversity and Genetic Resources) Portugal	Ferreira S, Andrade R, Gonçalves A R, Sousa P, Beja P (2019): The InBIO Barcoding Initiative Database: Diptera 01. v1. CIBIO-InBIO (Research Center in Biodiversity and Genetic Resources), Portugal. Dataset/Occurrence. http://ipt.gbif.pt/ipt/resource?r=ibi_diptera_i&amp;v=1.0	37560003-ae75-43c3-95aa-48c98797aa2a	4ec2b246-f5fa-4b90-9a8d-ddafc2a3f970	a222a3e9-d4ac-4de1-b9e4-9a0f7c476b225	CIBIO	InBIO Barcoding Initiative	IBI Diptera 01	CIBIO	PreservedSpecimen	{"BOLD_ProcessID":"IBIDP132-19"|"BOLD_BINURI":"BOLD:AAC6291" | "GenBank_Accession":"MN868876"}	65df99aa-713e-43c9-8ced-e7660499b0b0	INV05097	Rui Andrade	1		adult	whole animal (ETOH) | DNA extract	in collection	http://boldsystems.org/index.php/Public_RecordView?processid=IBIDP132-19 | http://www.ncbi.nlm.nih.gov/nuccore/MN868864	12/09/2017	2017	9	12	INV05097	Europe	Portugal	PT	Bragança	Macedo de Cavaleiros	Podence		41.5804	-6.9106	WGS84	30	Rui Andrade	Morphology	Syritta pipiens (Linnaeus, 1758)	Animalia	Arthropoda	Insecta	Diptera	Syrphidae	Syritta
4154b2d1-757a-42d7-8ac3-b60b7463e0c0	event	05/02/2020	en	https://creativecommons.org/licenses/by/4.0/legalcode	CIBIO (Research Center in Biodiversity and Genetic Resources) Portugal	Ferreira S, Andrade R, Gonçalves A R, Sousa P, Beja P (2019): The InBIO Barcoding Initiative Database: Diptera 01. v1. CIBIO-InBIO (Research Center in Biodiversity and Genetic Resources), Portugal. Dataset/Occurrence. http://ipt.gbif.pt/ipt/resource?r=ibi_diptera_i&amp;v=1.0	37560003-ae75-43c3-95aa-48c98797aa2a	4ec2b246-f5fa-4b90-9a8d-ddafc2a3f970	a222a3e9-d4ac-4de1-b9e4-9a0f7c476b226	CIBIO	InBIO Barcoding Initiative	IBI Diptera 01	CIBIO	PreservedSpecimen	{"BOLD_ProcessID":"IBIDP178-19"|"BOLD_BINURI":"BOLD:ADS1325" | "GenBank_Accession":"MN868862"}	4154b2d1-757a-42d7-8ac3-b60b7463e0c0	INV05100	Rui Andrade	1		adult	whole animal (ETOH) | DNA extract	in collection	http://boldsystems.org/index.php/Public_RecordView?processid=IBIDP178-19 | http://www.ncbi.nlm.nih.gov/nuccore/MN868891	12/09/2017	2017	9	12	INV05100	Europe	Portugal	PT	Bragança	Macedo de Cavaleiros	Santa Combinha		41.5688	-6.8876	WGS84	30	Rui Andrade	Morphology	Dasyphora albofasciata (Macquart & Berthelot, 1839)	Animalia	Arthropoda	Insecta	Diptera	Muscidae	Dasyphora
efd0e9cc-4c0e-480d-9895-7097819ac5b7	event	05/02/2020	en	https://creativecommons.org/licenses/by/4.0/legalcode	CIBIO (Research Center in Biodiversity and Genetic Resources) Portugal	Ferreira S, Andrade R, Gonçalves A R, Sousa P, Beja P (2019): The InBIO Barcoding Initiative Database: Diptera 01. v1. CIBIO-InBIO (Research Center in Biodiversity and Genetic Resources), Portugal. Dataset/Occurrence. http://ipt.gbif.pt/ipt/resource?r=ibi_diptera_i&amp;v=1.0	37560003-ae75-43c3-95aa-48c98797aa2a	4ec2b246-f5fa-4b90-9a8d-ddafc2a3f970	a222a3e9-d4ac-4de1-b9e4-9a0f7c476b227	CIBIO	InBIO Barcoding Initiative	IBI Diptera 01	CIBIO	PreservedSpecimen	{"BOLD_ProcessID":"IBIDP133-19"|"BOLD_BINURI":"BOLD:AAG6762" | "GenBank_Accession":"MN868748"}	efd0e9cc-4c0e-480d-9895-7097819ac5b7	INV05104	Rui Andrade	1		adult	whole animal (ETOH) | DNA extract	in collection	http://boldsystems.org/index.php/Public_RecordView?processid=IBIDP133-19 | http://www.ncbi.nlm.nih.gov/nuccore/MN868898	01/10/2017	2017	10	1	INV05104	Europe	Portugal	PT	Aveiro	Estarreja	Fermelã		40.7138	-8.5859	WGS84	30	Rui Andrade	Morphology	Chalcosyrphus nemorum (Fabricius, 1805)	Animalia	Arthropoda	Insecta	Diptera	Syrphidae	Chalcosyrphus
0671a684-e0a6-4858-9b19-7fc3b435c2d3	event	05/02/2020	en	https://creativecommons.org/licenses/by/4.0/legalcode	CIBIO (Research Center in Biodiversity and Genetic Resources) Portugal	Ferreira S, Andrade R, Gonçalves A R, Sousa P, Beja P (2019): The InBIO Barcoding Initiative Database: Diptera 01. v1. CIBIO-InBIO (Research Center in Biodiversity and Genetic Resources), Portugal. Dataset/Occurrence. http://ipt.gbif.pt/ipt/resource?r=ibi_diptera_i&amp;v=1.0	37560003-ae75-43c3-95aa-48c98797aa2a	4ec2b246-f5fa-4b90-9a8d-ddafc2a3f970	a222a3e9-d4ac-4de1-b9e4-9a0f7c476b228	CIBIO	InBIO Barcoding Initiative	IBI Diptera 01	CIBIO	PreservedSpecimen	{"BOLD_ProcessID":"IBIDP179-19"|"BOLD_BINURI":"BOLD:ADT1791" | "GenBank_Accession":"MN868767"}	0671a684-e0a6-4858-9b19-7fc3b435c2d3	INV05105	Rui Andrade	1		adult	whole animal (ETOH) | DNA extract	in collection	http://boldsystems.org/index.php/Public_RecordView?processid=IBIDP179-19 | http://www.ncbi.nlm.nih.gov/nuccore/MN868714	01/10/2017	2017	10	1	INV05105	Europe	Portugal	PT	Aveiro	Estarreja	Fermelã		40.7138	-8.5859	WGS84	30	Rui Andrade	Morphology	Machaerium maritimae Haliday, 1832	Animalia	Arthropoda	Insecta	Diptera	Dolichopodidae	Machaerium
71c71173-7850-42dc-a91d-93ae51b406b6	event	05/02/2020	en	https://creativecommons.org/licenses/by/4.0/legalcode	CIBIO (Research Center in Biodiversity and Genetic Resources) Portugal	Ferreira S, Andrade R, Gonçalves A R, Sousa P, Beja P (2019): The InBIO Barcoding Initiative Database: Diptera 01. v1. CIBIO-InBIO (Research Center in Biodiversity and Genetic Resources), Portugal. Dataset/Occurrence. http://ipt.gbif.pt/ipt/resource?r=ibi_diptera_i&amp;v=1.0	37560003-ae75-43c3-95aa-48c98797aa2a	4ec2b246-f5fa-4b90-9a8d-ddafc2a3f970	a222a3e9-d4ac-4de1-b9e4-9a0f7c476b229	CIBIO	InBIO Barcoding Initiative	IBI Diptera 01	CIBIO	PreservedSpecimen	{"BOLD_ProcessID":"IBIDP134-19"|"BOLD_BINURI":"BOLD:AAF6582" | "GenBank_Accession":"MN868773"}	71c71173-7850-42dc-a91d-93ae51b406b6	INV05106	Rui Andrade	1		adult	whole animal (ETOH) | DNA extract	in collection	http://boldsystems.org/index.php/Public_RecordView?processid=IBIDP134-19 | http://www.ncbi.nlm.nih.gov/nuccore/MN868836	13/09/2017	2017	9	13	INV05106	Europe	Portugal	PT	Bragança	Mirandela	Romeu		41.5281	-7.0712	WGS84	30	Rui Andrade	Morphology	Muscina stabulans (Fallen, 1817)	Animalia	Arthropoda	Insecta	Diptera	Muscidae	Muscina
4ed15447-d22d-4d31-a78d-5fddeb3cd36f	event	05/02/2020	en	https://creativecommons.org/licenses/by/4.0/legalcode	CIBIO (Research Center in Biodiversity and Genetic Resources) Portugal	Ferreira S, Andrade R, Gonçalves A R, Sousa P, Beja P (2019): The InBIO Barcoding Initiative Database: Diptera 01. v1. CIBIO-InBIO (Research Center in Biodiversity and Genetic Resources), Portugal. Dataset/Occurrence. http://ipt.gbif.pt/ipt/resource?r=ibi_diptera_i&amp;v=1.0	37560003-ae75-43c3-95aa-48c98797aa2a	4ec2b246-f5fa-4b90-9a8d-ddafc2a3f970	a222a3e9-d4ac-4de1-b9e4-9a0f7c476b230	CIBIO	InBIO Barcoding Initiative	IBI Diptera 01	CIBIO	PreservedSpecimen	{"BOLD_ProcessID":"IBIDP135-19"|"BOLD_BINURI":"BOLD:AAC2499" | "GenBank_Accession":"MN868850"}	4ed15447-d22d-4d31-a78d-5fddeb3cd36f	INV05107	Rui Andrade	1		adult	whole animal (ETOH) | DNA extract	in collection	http://boldsystems.org/index.php/Public_RecordView?processid=IBIDP135-19 | http://www.ncbi.nlm.nih.gov/nuccore/MN868747	06/10/2017	2017	10	6	INV05107	Europe	Portugal	PT	Porto	Valongo	Campo		41.1763	-8.4806	WGS84	30	Rui Andrade	Morphology	Drosophila suzukii (Matsumura, 1931)	Animalia	Arthropoda	Insecta	Diptera	Drosophilidae	Drosophila
0f2f267c-ebba-4431-9c0b-f7e4660bbc96	event	05/02/2020	en	https://creativecommons.org/licenses/by/4.0/legalcode	CIBIO (Research Center in Biodiversity and Genetic Resources) Portugal	Ferreira S, Andrade R, Gonçalves A R, Sousa P, Beja P (2019): The InBIO Barcoding Initiative Database: Diptera 01. v1. CIBIO-InBIO (Research Center in Biodiversity and Genetic Resources), Portugal. Dataset/Occurrence. http://ipt.gbif.pt/ipt/resource?r=ibi_diptera_i&amp;v=1.0	37560003-ae75-43c3-95aa-48c98797aa2a	4ec2b246-f5fa-4b90-9a8d-ddafc2a3f970	a222a3e9-d4ac-4de1-b9e4-9a0f7c476b231	CIBIO	InBIO Barcoding Initiative	IBI Diptera 01	CIBIO	PreservedSpecimen	{"BOLD_ProcessID":"IBIDP180-19"|"BOLD_BINURI":"BOLD:ACD9580" | "GenBank_Accession":"MN868879"}	0f2f267c-ebba-4431-9c0b-f7e4660bbc96	INV05108	Rui Andrade	1		adult	whole animal (ETOH) | DNA extract	in collection	http://boldsystems.org/index.php/Public_RecordView?processid=IBIDP180-19 | http://www.ncbi.nlm.nih.gov/nuccore/MN868742	06/10/2017	2017	10	6	INV05108	Europe	Portugal	PT	Porto	Valongo	Campo		41.1763	-8.4806	WGS84	30	Rui Andrade	Morphology	Nemoraea pellucida (Meigen, 1824)	Animalia	Arthropoda	Insecta	Diptera	Tachinidae	Nemoraea
a5a3e4f2-362e-47bc-9380-9a1267b18a54	event	05/02/2020	en	https://creativecommons.org/licenses/by/4.0/legalcode	CIBIO (Research Center in Biodiversity and Genetic Resources) Portugal	Ferreira S, Andrade R, Gonçalves A R, Sousa P, Beja P (2019): The InBIO Barcoding Initiative Database: Diptera 01. v1. CIBIO-InBIO (Research Center in Biodiversity and Genetic Resources), Portugal. Dataset/Occurrence. http://ipt.gbif.pt/ipt/resource?r=ibi_diptera_i&amp;v=1.0	37560003-ae75-43c3-95aa-48c98797aa2a	4ec2b246-f5fa-4b90-9a8d-ddafc2a3f970	a222a3e9-d4ac-4de1-b9e4-9a0f7c476b232	CIBIO	InBIO Barcoding Initiative	IBI Diptera 01	CIBIO	PreservedSpecimen	{"BOLD_ProcessID":"IBIDP136-19"|"BOLD_BINURI":"BOLD:AAI8769" | "GenBank_Accession":"MN868869"}	a5a3e4f2-362e-47bc-9380-9a1267b18a54	INV05110	Rui Andrade	1		adult	whole animal (ETOH) | DNA extract	in collection	http://boldsystems.org/index.php/Public_RecordView?processid=IBIDP136-19 | http://www.ncbi.nlm.nih.gov/nuccore/MN868754	06/10/2017	2017	10	6	INV05110	Europe	Portugal	PT	Porto	Valongo	Campo		41.1763	-8.4806	WGS84	30	Rui Andrade	Morphology	Hydrotaea dentipes (Fabricius, 1805)	Animalia	Arthropoda	Insecta	Diptera	Muscidae	Hydrotaea
561a8a41-4372-44de-be6e-ebf1ce614c4b	event	05/02/2020	en	https://creativecommons.org/licenses/by/4.0/legalcode	CIBIO (Research Center in Biodiversity and Genetic Resources) Portugal	Ferreira S, Andrade R, Gonçalves A R, Sousa P, Beja P (2019): The InBIO Barcoding Initiative Database: Diptera 01. v1. CIBIO-InBIO (Research Center in Biodiversity and Genetic Resources), Portugal. Dataset/Occurrence. http://ipt.gbif.pt/ipt/resource?r=ibi_diptera_i&amp;v=1.0	37560003-ae75-43c3-95aa-48c98797aa2a	4ec2b246-f5fa-4b90-9a8d-ddafc2a3f970	a222a3e9-d4ac-4de1-b9e4-9a0f7c476b233	CIBIO	InBIO Barcoding Initiative	IBI Diptera 01	CIBIO	PreservedSpecimen	{"BOLD_ProcessID":"IBIDP137-19"|"BOLD_BINURI":"BOLD:AAU6726" | "GenBank_Accession":"MN868827"}	561a8a41-4372-44de-be6e-ebf1ce614c4b	INV05111	Rui Andrade	1		adult	whole animal (ETOH) | DNA extract	in collection	http://boldsystems.org/index.php/Public_RecordView?processid=IBIDP137-19 | http://www.ncbi.nlm.nih.gov/nuccore/MN868892	06/10/2017	2017	10	6	INV05111	Europe	Portugal	PT	Porto	Valongo	Campo		41.1763	-8.4806	WGS84	30	Rui Andrade	Morphology	Microphthalma europaea Egger, 1860	Animalia	Arthropoda	Insecta	Diptera	Tachinidae	Microphthalma
5d6bbfc2-b040-4ba4-b43d-2fabf5ed7eee	event	05/02/2020	en	https://creativecommons.org/licenses/by/4.0/legalcode	CIBIO (Research Center in Biodiversity and Genetic Resources) Portugal	Ferreira S, Andrade R, Gonçalves A R, Sousa P, Beja P (2019): The InBIO Barcoding Initiative Database: Diptera 01. v1. CIBIO-InBIO (Research Center in Biodiversity and Genetic Resources), Portugal. Dataset/Occurrence. http://ipt.gbif.pt/ipt/resource?r=ibi_diptera_i&amp;v=1.0	37560003-ae75-43c3-95aa-48c98797aa2a	4ec2b246-f5fa-4b90-9a8d-ddafc2a3f970	a222a3e9-d4ac-4de1-b9e4-9a0f7c476b234	CIBIO	InBIO Barcoding Initiative	IBI Diptera 01	CIBIO	PreservedSpecimen	{"BOLD_ProcessID":"IBIDP138-19"|"BOLD_BINURI":"BOLD:AAZ5252" | "GenBank_Accession":"MN868908"}	5d6bbfc2-b040-4ba4-b43d-2fabf5ed7eee	INV05113	Rui Andrade	1		adult	whole animal (ETOH) | DNA extract	in collection	http://boldsystems.org/index.php/Public_RecordView?processid=IBIDP138-19 | http://www.ncbi.nlm.nih.gov/nuccore/MN868712	06/10/2017	2017	10	6	INV05113	Europe	Portugal	PT	Porto	Valongo	Campo		41.1763	-8.4806	WGS84	30	Rui Andrade	Morphology	Peleteria rubescens (Robineau-Desvoidy, 1830)	Animalia	Arthropoda	Insecta	Diptera	Tachinidae	Peleteria
51e4b0f2-e011-4476-aba0-c67b99aff2a5	event	05/02/2020	en	https://creativecommons.org/licenses/by/4.0/legalcode	CIBIO (Research Center in Biodiversity and Genetic Resources) Portugal	Ferreira S, Andrade R, Gonçalves A R, Sousa P, Beja P (2019): The InBIO Barcoding Initiative Database: Diptera 01. v1. CIBIO-InBIO (Research Center in Biodiversity and Genetic Resources), Portugal. Dataset/Occurrence. http://ipt.gbif.pt/ipt/resource?r=ibi_diptera_i&amp;v=1.0	37560003-ae75-43c3-95aa-48c98797aa2a	4ec2b246-f5fa-4b90-9a8d-ddafc2a3f970	a222a3e9-d4ac-4de1-b9e4-9a0f7c476b235	CIBIO	InBIO Barcoding Initiative	IBI Diptera 01	CIBIO	PreservedSpecimen	{"BOLD_ProcessID":"IBIDP139-19"|"BOLD_BINURI":"BOLD:ACQ9316" | "GenBank_Accession":"MN868724"}	51e4b0f2-e011-4476-aba0-c67b99aff2a5	INV05115	Rui Andrade	1		adult	whole animal (ETOH) | DNA extract	in collection	http://boldsystems.org/index.php/Public_RecordView?processid=IBIDP139-19 | http://www.ncbi.nlm.nih.gov/nuccore/MN868815	06/10/2017	2017	10	6	INV05115	Europe	Portugal	PT	Porto	Valongo	Campo		41.1763	-8.4806	WGS84	30	Rui Andrade	Morphology	Toxoneura muliebris (Harris, 1780)	Animalia	Arthropoda	Insecta	Diptera	Pallopteridae	Toxoneura
2c2fc14d-07b8-4248-aba1-9defc081c62d	event	05/02/2020	en	https://creativecommons.org/licenses/by/4.0/legalcode	CIBIO (Research Center in Biodiversity and Genetic Resources) Portugal	Ferreira S, Andrade R, Gonçalves A R, Sousa P, Beja P (2019): The InBIO Barcoding Initiative Database: Diptera 01. v1. CIBIO-InBIO (Research Center in Biodiversity and Genetic Resources), Portugal. Dataset/Occurrence. http://ipt.gbif.pt/ipt/resource?r=ibi_diptera_i&amp;v=1.0	37560003-ae75-43c3-95aa-48c98797aa2a	4ec2b246-f5fa-4b90-9a8d-ddafc2a3f970	a222a3e9-d4ac-4de1-b9e4-9a0f7c476b236	CIBIO	InBIO Barcoding Initiative	IBI Diptera 01	CIBIO	PreservedSpecimen	{"BOLD_ProcessID":"IBIDP182-19"|"BOLD_BINURI":"BOLD:ADV1383" | "GenBank_Accession":"MN868760"}	2c2fc14d-07b8-4248-aba1-9defc081c62d	INV05116	Rui Andrade	1		adult	whole animal (ETOH) | DNA extract	in collection	http://boldsystems.org/index.php/Public_RecordView?processid=IBIDP182-19 | http://www.ncbi.nlm.nih.gov/nuccore/MN868843	10/10/2017	2017	10	10	INV05116	Europe	Portugal	PT	Braga	Esposende	Apúlia		41.4712	-8.7742	WGS84	30	Rui Andrade	Morphology	Sarcophaga longestylata Strobl, 1906	Animalia	Arthropoda	Insecta	Diptera	Sarcophagidae	Sarcophaga
c08551f4-8509-481b-8252-9a67d1ba994c	event	05/02/2020	en	https://creativecommons.org/licenses/by/4.0/legalcode	CIBIO (Research Center in Biodiversity and Genetic Resources) Portugal	Ferreira S, Andrade R, Gonçalves A R, Sousa P, Beja P (2019): The InBIO Barcoding Initiative Database: Diptera 01. v1. CIBIO-InBIO (Research Center in Biodiversity and Genetic Resources), Portugal. Dataset/Occurrence. http://ipt.gbif.pt/ipt/resource?r=ibi_diptera_i&amp;v=1.0	37560003-ae75-43c3-95aa-48c98797aa2a	4ec2b246-f5fa-4b90-9a8d-ddafc2a3f970	a222a3e9-d4ac-4de1-b9e4-9a0f7c476b237	CIBIO	InBIO Barcoding Initiative	IBI Diptera 01	CIBIO	PreservedSpecimen	{"BOLD_ProcessID":"IBIDP183-19"|"BOLD_BINURI":"BOLD:ADU0215" | "GenBank_Accession":"MN868726"}	c08551f4-8509-481b-8252-9a67d1ba994c	INV05117	Rui Andrade	1		adult	whole animal (ETOH) | DNA extract	in collection	http://boldsystems.org/index.php/Public_RecordView?processid=IBIDP183-19 | http://www.ncbi.nlm.nih.gov/nuccore/MN868861	10/10/2017	2017	10	10	INV05117	Europe	Portugal	PT	Braga	Esposende	Apúlia		41.4712	-8.7742	WGS84	30	Rui Andrade	Morphology	Pherbina mediterranea Mayer, 1953	Animalia	Arthropoda	Insecta	Diptera	Sciomyzidae	Pherbina
fc5e5ab0-6e84-4c70-a3d4-0a31fd8d23f9	event	05/02/2020	en	https://creativecommons.org/licenses/by/4.0/legalcode	CIBIO (Research Center in Biodiversity and Genetic Resources) Portugal	Ferreira S, Andrade R, Gonçalves A R, Sousa P, Beja P (2019): The InBIO Barcoding Initiative Database: Diptera 01. v1. CIBIO-InBIO (Research Center in Biodiversity and Genetic Resources), Portugal. Dataset/Occurrence. http://ipt.gbif.pt/ipt/resource?r=ibi_diptera_i&amp;v=1.0	37560003-ae75-43c3-95aa-48c98797aa2a	4ec2b246-f5fa-4b90-9a8d-ddafc2a3f970	a222a3e9-d4ac-4de1-b9e4-9a0f7c476b238	CIBIO	InBIO Barcoding Initiative	IBI Diptera 01	CIBIO	PreservedSpecimen	{"BOLD_ProcessID":"IBIDP140-19"|"BOLD_BINURI":"BOLD:AAA3297" | "GenBank_Accession":"MN868848"}	fc5e5ab0-6e84-4c70-a3d4-0a31fd8d23f9	INV05118	Rui Andrade	1		adult	whole animal (ETOH) | DNA extract	in collection	http://boldsystems.org/index.php/Public_RecordView?processid=IBIDP140-19 | http://www.ncbi.nlm.nih.gov/nuccore/MN868854	09/10/2017	2017	10	9	INV05118	Europe	Portugal	PT	Braga	Barcelos	Gilmonde		41.5119	-8.6492	WGS84	30	Rui Andrade	Morphology	Ceratitis capitata (Wiedemann, 1824)	Animalia	Arthropoda	Insecta	Diptera	Tephritidae	Ceratitis
337fdbfb-bcb2-4b06-895e-0da4de5bb09a	event	05/02/2020	en	https://creativecommons.org/licenses/by/4.0/legalcode	CIBIO (Research Center in Biodiversity and Genetic Resources) Portugal	Ferreira S, Andrade R, Gonçalves A R, Sousa P, Beja P (2019): The InBIO Barcoding Initiative Database: Diptera 01. v1. CIBIO-InBIO (Research Center in Biodiversity and Genetic Resources), Portugal. Dataset/Occurrence. http://ipt.gbif.pt/ipt/resource?r=ibi_diptera_i&amp;v=1.0	37560003-ae75-43c3-95aa-48c98797aa2a	4ec2b246-f5fa-4b90-9a8d-ddafc2a3f970	a222a3e9-d4ac-4de1-b9e4-9a0f7c476b239	CIBIO	InBIO Barcoding Initiative	IBI Diptera 01	CIBIO	PreservedSpecimen	{"BOLD_ProcessID":"IBIDP141-19"|"BOLD_BINURI":"BOLD:ADK6725" | "GenBank_Accession":"MN868715"}	337fdbfb-bcb2-4b06-895e-0da4de5bb09a	INV05119	Rui Andrade	1		adult	whole animal (ETOH) | DNA extract	in collection	http://boldsystems.org/index.php/Public_RecordView?processid=IBIDP141-19 | http://www.ncbi.nlm.nih.gov/nuccore/MN868741	23/10/2017	2017	10	23	INV05119	Europe	Portugal	PT	Aveiro	Estarreja	Fermelã		40.7138	-8.5859	WGS84	30	Rui Andrade	Morphology	Compsilura concinnata (Meigen, 1824)	Animalia	Arthropoda	Insecta	Diptera	Tachinidae	Compsilura
f11bbf47-12c9-4602-bfc3-df91b0c3bd08	event	05/02/2020	en	https://creativecommons.org/licenses/by/4.0/legalcode	CIBIO (Research Center in Biodiversity and Genetic Resources) Portugal	Ferreira S, Andrade R, Gonçalves A R, Sousa P, Beja P (2019): The InBIO Barcoding Initiative Database: Diptera 01. v1. CIBIO-InBIO (Research Center in Biodiversity and Genetic Resources), Portugal. Dataset/Occurrence. http://ipt.gbif.pt/ipt/resource?r=ibi_diptera_i&amp;v=1.0	37560003-ae75-43c3-95aa-48c98797aa2a	4ec2b246-f5fa-4b90-9a8d-ddafc2a3f970	a222a3e9-d4ac-4de1-b9e4-9a0f7c476b240	CIBIO	InBIO Barcoding Initiative	IBI Diptera 01	CIBIO	PreservedSpecimen	{"BOLD_ProcessID":"IBIDP184-19"|"BOLD_BINURI":"BOLD:ACO9728" | "GenBank_Accession":"MN868883"}	f11bbf47-12c9-4602-bfc3-df91b0c3bd08	INV05120	Rui Andrade	1		adult	whole animal (ETOH) | DNA extract	in collection	http://boldsystems.org/index.php/Public_RecordView?processid=IBIDP184-19 | http://www.ncbi.nlm.nih.gov/nuccore/MN868805	23/10/2017	2017	10	23	INV05120	Europe	Portugal	PT	Aveiro	Estarreja	Fermelã		40.7138	-8.5859	WGS84	30	Rui Andrade	Morphology	Lamprolonchaea smaragdi (Walker, 1849)	Animalia	Arthropoda	Insecta	Diptera	Lonchaeidae	Lamprolonchaea
a1ac6900-6b1a-4ade-8ea9-713293feb7ad	event	05/02/2020	en	https://creativecommons.org/licenses/by/4.0/legalcode	CIBIO (Research Center in Biodiversity and Genetic Resources) Portugal	Ferreira S, Andrade R, Gonçalves A R, Sousa P, Beja P (2019): The InBIO Barcoding Initiative Database: Diptera 01. v1. CIBIO-InBIO (Research Center in Biodiversity and Genetic Resources), Portugal. Dataset/Occurrence. http://ipt.gbif.pt/ipt/resource?r=ibi_diptera_i&amp;v=1.0	37560003-ae75-43c3-95aa-48c98797aa2a	4ec2b246-f5fa-4b90-9a8d-ddafc2a3f970	a222a3e9-d4ac-4de1-b9e4-9a0f7c476b241	CIBIO	InBIO Barcoding Initiative	IBI Diptera 01	CIBIO	PreservedSpecimen	{"BOLD_ProcessID":"IBIDP142-19"|"BOLD_BINURI":"BOLD:AAD7633" | "GenBank_Accession":"MN868814"}	a1ac6900-6b1a-4ade-8ea9-713293feb7ad	INV05122	Rui Andrade	1		adult	whole animal (ETOH) | DNA extract	in collection	http://boldsystems.org/index.php/Public_RecordView?processid=IBIDP142-19 | http://www.ncbi.nlm.nih.gov/nuccore/MN868730	10/10/2017	2017	10	10	INV05122	Europe	Portugal	PT	Braga	Esposende	Apúlia		41.4712	-8.7742	WGS84	30	Rui Andrade	Morphology	Coenosia attenuata Stein, 1903	Animalia	Arthropoda	Insecta	Diptera	Muscidae	Coenosia
1f8b575c-61a0-44c6-b0ac-a700d57f3cbc	event	05/02/2020	en	https://creativecommons.org/licenses/by/4.0/legalcode	CIBIO (Research Center in Biodiversity and Genetic Resources) Portugal	Ferreira S, Andrade R, Gonçalves A R, Sousa P, Beja P (2019): The InBIO Barcoding Initiative Database: Diptera 01. v1. CIBIO-InBIO (Research Center in Biodiversity and Genetic Resources), Portugal. Dataset/Occurrence. http://ipt.gbif.pt/ipt/resource?r=ibi_diptera_i&amp;v=1.0	37560003-ae75-43c3-95aa-48c98797aa2a	4ec2b246-f5fa-4b90-9a8d-ddafc2a3f970	a222a3e9-d4ac-4de1-b9e4-9a0f7c476b242	CIBIO	InBIO Barcoding Initiative	IBI Diptera 01	CIBIO	PreservedSpecimen	{"BOLD_ProcessID":"IBIDP143-19"|"BOLD_BINURI":"BOLD:ACQ9998" | "GenBank_Accession":"MN868713"}	1f8b575c-61a0-44c6-b0ac-a700d57f3cbc	INV06188	Sónia Ferreira	1		adult	whole animal (ETOH) | DNA extract	in collection	http://boldsystems.org/index.php/Public_RecordView?processid=IBIDP143-19 | http://www.ncbi.nlm.nih.gov/nuccore/MN868729	28/04/2018	2018	4	28	IT173 - 14R1	Europe	Portugal	PT	Vila Real	Murça	Porrais		41.3274	-7.3681	WGS84	30		BOLD ID Engine	Trichocera saltator (Harris, 1776)	Animalia	Arthropoda	Insecta	Diptera	Trichoceridae	Trichocera
fa2a7198-7570-45fc-a3e0-11384ad6a63e	event	05/02/2020	en	https://creativecommons.org/licenses/by/4.0/legalcode	CIBIO (Research Center in Biodiversity and Genetic Resources) Portugal	Ferreira S, Andrade R, Gonçalves A R, Sousa P, Beja P (2019): The InBIO Barcoding Initiative Database: Diptera 01. v1. CIBIO-InBIO (Research Center in Biodiversity and Genetic Resources), Portugal. Dataset/Occurrence. http://ipt.gbif.pt/ipt/resource?r=ibi_diptera_i&amp;v=1.0	37560003-ae75-43c3-95aa-48c98797aa2a	4ec2b246-f5fa-4b90-9a8d-ddafc2a3f970	a222a3e9-d4ac-4de1-b9e4-9a0f7c476b243	CIBIO	InBIO Barcoding Initiative	IBI Diptera 01	CIBIO	PreservedSpecimen	{"BOLD_ProcessID":"IBIDP148-19"|"BOLD_BINURI":"BOLD:ADT6256" | "GenBank_Accession":"MN868763"}	fa2a7198-7570-45fc-a3e0-11384ad6a63e	INV04918	Rui Andrade	1		adult	whole animal (ETOH) | DNA extract	in collection	http://boldsystems.org/index.php/Public_RecordView?processid=IBIDP148-19 | http://www.ncbi.nlm.nih.gov/nuccore/MN868901	07/05/2017	2017	5	7	INV04918	Europe	Portugal	PT	Aveiro	Estarreja	Fermelã		40.7138	-8.5859	WGS84	30	Rui Andrade	Morphology	Lispocephala mikii (Strobl, 1893)	Animalia	Arthropoda	Insecta	Diptera	Muscidae	Lispocephala
813b17c7-3789-4efb-bd5c-832fbfe4b23e	event	05/02/2020	en	https://creativecommons.org/licenses/by/4.0/legalcode	CIBIO (Research Center in Biodiversity and Genetic Resources) Portugal	Ferreira S, Andrade R, Gonçalves A R, Sousa P, Beja P (2019): The InBIO Barcoding Initiative Database: Diptera 01. v1. CIBIO-InBIO (Research Center in Biodiversity and Genetic Resources), Portugal. Dataset/Occurrence. http://ipt.gbif.pt/ipt/resource?r=ibi_diptera_i&amp;v=1.0	37560003-ae75-43c3-95aa-48c98797aa2a	4ec2b246-f5fa-4b90-9a8d-ddafc2a3f970	a222a3e9-d4ac-4de1-b9e4-9a0f7c476b244	CIBIO	InBIO Barcoding Initiative	IBI Diptera 01	CIBIO	PreservedSpecimen	{"BOLD_ProcessID":"IBIDP053-19"|"BOLD_BINURI":"not available" | "GenBank_Accession":"MN868891"}	813b17c7-3789-4efb-bd5c-832fbfe4b23e	INV04929	Rui Andrade	1		adult	whole animal (ETOH) | DNA extract	in collection	http://boldsystems.org/index.php/Public_RecordView?processid=IBIDP053-19 | http://www.ncbi.nlm.nih.gov/nuccore/MN868811	07/05/2017	2017	5	7	INV04929	Europe	Portugal	PT	Aveiro	Estarreja	Fermelã		40.7138	-8.5859	WGS84	30	Rui Andrade	Morphology	Stomorhina lunata (Fabricius, 1805)	Animalia	Arthropoda	Insecta	Diptera	Rhiniidae	Stomorhina
3e29020e-e62f-4c40-8b2a-a8c7af4127cc	event	05/02/2020	en	https://creativecommons.org/licenses/by/4.0/legalcode	CIBIO (Research Center in Biodiversity and Genetic Resources) Portugal	Ferreira S, Andrade R, Gonçalves A R, Sousa P, Beja P (2019): The InBIO Barcoding Initiative Database: Diptera 01. v1. CIBIO-InBIO (Research Center in Biodiversity and Genetic Resources), Portugal. Dataset/Occurrence. http://ipt.gbif.pt/ipt/resource?r=ibi_diptera_i&amp;v=1.0	37560003-ae75-43c3-95aa-48c98797aa2a	4ec2b246-f5fa-4b90-9a8d-ddafc2a3f970	a222a3e9-d4ac-4de1-b9e4-9a0f7c476b245	CIBIO	InBIO Barcoding Initiative	IBI Diptera 01	CIBIO	PreservedSpecimen	{"BOLD_ProcessID":"IBIDP157-19"|"BOLD_BINURI":"BOLD:ADS6761" | "GenBank_Accession":"MN868714"}	3e29020e-e62f-4c40-8b2a-a8c7af4127cc	INV04989	Rui Andrade	1		adult	whole animal (ETOH) | DNA extract	in collection	http://boldsystems.org/index.php/Public_RecordView?processid=IBIDP157-19 | http://www.ncbi.nlm.nih.gov/nuccore/MN868842	16/06/2017	2017	6	16	INV04989	Europe	Portugal	PT	Braga	Esposende	Apúlia		41.4712	-8.7742	WGS84	30	Rui Andrade	Morphology	Polyodaspis sulcicollis (Meigen, 1838)	Animalia	Arthropoda	Insecta	Diptera	Chloropidae	Polyodaspis
b1830fed-2cf8-4338-b171-e685b44fac4d	event	05/02/2020	en	https://creativecommons.org/licenses/by/4.0/legalcode	CIBIO (Research Center in Biodiversity and Genetic Resources) Portugal	Ferreira S, Andrade R, Gonçalves A R, Sousa P, Beja P (2019): The InBIO Barcoding Initiative Database: Diptera 01. v1. CIBIO-InBIO (Research Center in Biodiversity and Genetic Resources), Portugal. Dataset/Occurrence. http://ipt.gbif.pt/ipt/resource?r=ibi_diptera_i&amp;v=1.0	37560003-ae75-43c3-95aa-48c98797aa2a	4ec2b246-f5fa-4b90-9a8d-ddafc2a3f970	a222a3e9-d4ac-4de1-b9e4-9a0f7c476b246	CIBIO	InBIO Barcoding Initiative	IBI Diptera 01	CIBIO	PreservedSpecimen	{"BOLD_ProcessID":"IBIDP053-19"|"BOLD_BINURI":"not available" | "GenBank_Accession":"MN868742"}	b1830fed-2cf8-4338-b171-e685b44fac4d	INV05014	Rui Andrade	1		adult	whole animal (ETOH) | DNA extract	in collection	http://boldsystems.org/index.php/Public_RecordView?processid=IBIDP165-19 | http://www.ncbi.nlm.nih.gov/nuccore/MN868879	12/07/2017	2017	7	12	INV05014	Europe	Portugal	PT	Aveiro	Estarreja	Canelas		40.723	-8.5724	WGS84	30	Rui Andrade	Morphology	Cylindromyia rufipes (Meigen, 1824)	Animalia	Arthropoda	Insecta	Diptera	Tachinidae	Cylindromyia
129c3ec1-3e1f-4ccc-91f5-884002e9ce45	event	05/02/2020	en	https://creativecommons.org/licenses/by/4.0/legalcode	CIBIO (Research Center in Biodiversity and Genetic Resources) Portugal	Ferreira S, Andrade R, Gonçalves A R, Sousa P, Beja P (2019): The InBIO Barcoding Initiative Database: Diptera 01. v1. CIBIO-InBIO (Research Center in Biodiversity and Genetic Resources), Portugal. Dataset/Occurrence. http://ipt.gbif.pt/ipt/resource?r=ibi_diptera_i&amp;v=1.0	37560003-ae75-43c3-95aa-48c98797aa2a	4ec2b246-f5fa-4b90-9a8d-ddafc2a3f970	a222a3e9-d4ac-4de1-b9e4-9a0f7c476b247	CIBIO	InBIO Barcoding Initiative	IBI Diptera 01	CIBIO	PreservedSpecimen	{"BOLD_ProcessID":"IBIDP053-19"|"BOLD_BINURI":"not available" | "GenBank_Accession":"MN868913"}	129c3ec1-3e1f-4ccc-91f5-884002e9ce45	INV05015	Rui Andrade	1		adult	whole animal (ETOH) | DNA extract	in collection	http://boldsystems.org/index.php/Public_RecordView?processid=IBIDP096-19 | http://www.ncbi.nlm.nih.gov/nuccore/MN868841	13/07/2017	2017	7	13	INV05015	Europe	Portugal	PT	Porto	Porto	Massarelos		41.1496	-8.6266	WGS84	30	Rui Andrade	Morphology	Muscina stabulans (Fallen, 1817)	Animalia	Arthropoda	Insecta	Diptera	Muscidae	Muscina
9579d31a-2460-40e6-a697-7c5614e51186	event	05/02/2020	en	https://creativecommons.org/licenses/by/4.0/legalcode	CIBIO (Research Center in Biodiversity and Genetic Resources) Portugal	Ferreira S, Andrade R, Gonçalves A R, Sousa P, Beja P (2019): The InBIO Barcoding Initiative Database: Diptera 01. v1. CIBIO-InBIO (Research Center in Biodiversity and Genetic Resources), Portugal. Dataset/Occurrence. http://ipt.gbif.pt/ipt/resource?r=ibi_diptera_i&amp;v=1.0	37560003-ae75-43c3-95aa-48c98797aa2a	4ec2b246-f5fa-4b90-9a8d-ddafc2a3f970	a222a3e9-d4ac-4de1-b9e4-9a0f7c476b248	CIBIO	InBIO Barcoding Initiative	IBI Diptera 01	CIBIO	PreservedSpecimen	{"BOLD_ProcessID":"IBIDP117-19"|"BOLD_BINURI":"BOLD:AAA7374" | "GenBank_Accession":"MN868843"}	9579d31a-2460-40e6-a697-7c5614e51186	INV05058	Rui Andrade	1		adult	whole animal (ETOH) | DNA extract	in collection	http://boldsystems.org/index.php/Public_RecordView?processid=IBIDP117-19 | http://www.ncbi.nlm.nih.gov/nuccore/MN868795	23/08/2017	2017	8	23	INV05058	Europe	Portugal	PT	Aveiro	Estarreja	Canelas		40.723	-8.5724	WGS84	30	Rui Andrade	Morphology	Sphaerophoria rueppelli (Wiedemann, 1830)	Animalia	Arthropoda	Insecta	Diptera	Syrphidae	Sphaerophoria
15cb7093-22dc-468d-b6bd-eae158049cac	event	05/02/2020	en	https://creativecommons.org/licenses/by/4.0/legalcode	CIBIO (Research Center in Biodiversity and Genetic Resources) Portugal	Ferreira S, Andrade R, Gonçalves A R, Sousa P, Beja P (2019): The InBIO Barcoding Initiative Database: Diptera 01. v1. CIBIO-InBIO (Research Center in Biodiversity and Genetic Resources), Portugal. Dataset/Occurrence. http://ipt.gbif.pt/ipt/resource?r=ibi_diptera_i&amp;v=1.0	37560003-ae75-43c3-95aa-48c98797aa2a	4ec2b246-f5fa-4b90-9a8d-ddafc2a3f970	a222a3e9-d4ac-4de1-b9e4-9a0f7c476b249	CIBIO	InBIO Barcoding Initiative	IBI Diptera 01	CIBIO	PreservedSpecimen	{"BOLD_ProcessID":"IBIDP177-19"|"BOLD_BINURI":"BOLD:ACS5395" | "GenBank_Accession":"MN868861"}	15cb7093-22dc-468d-b6bd-eae158049cac	INV05093	Rui Andrade	1		adult	whole animal (ETOH) | DNA extract	in collection	http://boldsystems.org/index.php/Public_RecordView?processid=IBIDP177-19 | http://www.ncbi.nlm.nih.gov/nuccore/MN868763	12/09/2017	2017	9	12	INV05093	Europe	Portugal	PT	Bragança	Macedo de Cavaleiros	Macedo de Cavaleiros		41.5388	-6.9612	WGS84	30	Rui Andrade	Morphology	Clogmia albipunctata (Williston, 1893)	Animalia	Arthropoda	Insecta	Diptera	Psychodidae	Clogmia
f382e33d-828f-4897-a3e4-ba318d8d8722	event	05/02/2020	en	https://creativecommons.org/licenses/by/4.0/legalcode	CIBIO (Research Center in Biodiversity and Genetic Resources) Portugal	Ferreira S, Andrade R, Gonçalves A R, Sousa P, Beja P (2019): The InBIO Barcoding Initiative Database: Diptera 01. v1. CIBIO-InBIO (Research Center in Biodiversity and Genetic Resources), Portugal. Dataset/Occurrence. http://ipt.gbif.pt/ipt/resource?r=ibi_diptera_i&amp;v=1.0	37560003-ae75-43c3-95aa-48c98797aa2a	4ec2b246-f5fa-4b90-9a8d-ddafc2a3f970	a222a3e9-d4ac-4de1-b9e4-9a0f7c476b250	CIBIO	InBIO Barcoding Initiative	IBI Diptera 01	CIBIO	PreservedSpecimen	{"BOLD_ProcessID":"IBIDP181-19"|"BOLD_BINURI":"BOLD:ADU2556" | "GenBank_Accession":"MN868805"}	f382e33d-828f-4897-a3e4-ba318d8d8722	INV05109	Rui Andrade	1		adult	whole animal (ETOH) | DNA extract	in collection	http://boldsystems.org/index.php/Public_RecordView?processid=IBIDP181-19 | http://www.ncbi.nlm.nih.gov/nuccore/MN868913	06/10/2017	2017	10	6	INV05109	Europe	Portugal	PT	Porto	Valongo	Campo		41.1763	-8.4806	WGS84	30	Rui Andrade	Morphology	Periscelis fugax	Animalia	Arthropoda	Insecta	Diptera	Periscelididae	Periscelis
6b4a5f39-41f2-4c0f-a0eb-c6d3e18823af	event	05/02/2020	en	https://creativecommons.org/licenses/by/4.0/legalcode	CIBIO (Research Center in Biodiversity and Genetic Resources) Portugal	Ferreira S, Andrade R, Gonçalves A R, Sousa P, Beja P (2019): The InBIO Barcoding Initiative Database: Diptera 01. v1. CIBIO-InBIO (Research Center in Biodiversity and Genetic Resources), Portugal. Dataset/Occurrence. http://ipt.gbif.pt/ipt/resource?r=ibi_diptera_i&amp;v=1.0	37560003-ae75-43c3-95aa-48c98797aa2a	4ec2b246-f5fa-4b90-9a8d-ddafc2a3f970	a222a3e9-d4ac-4de1-b9e4-9a0f7c476b251	CIBIO	InBIO Barcoding Initiative	IBI Diptera 01	CIBIO	PreservedSpecimen	{"BOLD_ProcessID":"IBIDP371-19"|"BOLD_BINURI":"BOLD:AAY2270" | "GenBank_Accession":"MN868790"}	6b4a5f39-41f2-4c0f-a0eb-c6d3e18823af	INV07360	Rui Andrade	1		adult	whole animal (ETOH) | DNA extract	in collection	http://boldsystems.org/index.php/Public_RecordView?processid=IBIDP371-19 | http://www.ncbi.nlm.nih.gov/nuccore/MN868790	25/07/2018	2018	7	25	INV07360	Europe	Portugal	PT	Bragança	Bragança	França		41.9786	-6.794	WGS84	30	Rui Andrade	Morphology	Phasia pusilla Meigen, 1824	Animalia	Arthropoda	Insecta	Diptera	Tachinidae	Phasia
a7dfbf32-4ad2-46b7-b49b-5a4333f4e290	event	05/02/2020	en	https://creativecommons.org/licenses/by/4.0/legalcode	CIBIO (Research Center in Biodiversity and Genetic Resources) Portugal	Ferreira S, Andrade R, Gonçalves A R, Sousa P, Beja P (2019): The InBIO Barcoding Initiative Database: Diptera 01. v1. CIBIO-InBIO (Research Center in Biodiversity and Genetic Resources), Portugal. Dataset/Occurrence. http://ipt.gbif.pt/ipt/resource?r=ibi_diptera_i&amp;v=1.0	37560003-ae75-43c3-95aa-48c98797aa2a	4ec2b246-f5fa-4b90-9a8d-ddafc2a3f970	a222a3e9-d4ac-4de1-b9e4-9a0f7c476b252	CIBIO	InBIO Barcoding Initiative	IBI Diptera 01	CIBIO	PreservedSpecimen	{"BOLD_ProcessID":"IBIDP372-19"|"BOLD_BINURI":"BOLD:ACB3656" | "GenBank_Accession":"MN868758"}	a7dfbf32-4ad2-46b7-b49b-5a4333f4e290	INV07364	Rui Andrade	1		adult	whole animal (ETOH) | DNA extract	in collection	http://boldsystems.org/index.php/Public_RecordView?processid=IBIDP372-19 | http://www.ncbi.nlm.nih.gov/nuccore/MN868758	17/05/2018	2018	5	17	INV07364	Europe	Portugal	PT	Bragança	Bragança	Gondesende		41.8464	-6.8794	WGS84	30	Rui Andrade	Morphology	Fannia lustrator (Harris, 1780)	Animalia	Arthropoda	Insecta	Diptera	Fanniidae	Fannia
498db7d9-0dff-4885-a683-3a4fa28c1b91	event	05/02/2020	en	https://creativecommons.org/licenses/by/4.0/legalcode	CIBIO (Research Center in Biodiversity and Genetic Resources) Portugal	Ferreira S, Andrade R, Gonçalves A R, Sousa P, Beja P (2019): The InBIO Barcoding Initiative Database: Diptera 01. v1. CIBIO-InBIO (Research Center in Biodiversity and Genetic Resources), Portugal. Dataset/Occurrence. http://ipt.gbif.pt/ipt/resource?r=ibi_diptera_i&amp;v=1.0	37560003-ae75-43c3-95aa-48c98797aa2a	4ec2b246-f5fa-4b90-9a8d-ddafc2a3f970	a222a3e9-d4ac-4de1-b9e4-9a0f7c476b253	CIBIO	InBIO Barcoding Initiative	IBI Diptera 01	CIBIO	PreservedSpecimen	{"BOLD_ProcessID":"IBIDP373-19"|"BOLD_BINURI":"BOLD:ABX4821" | "GenBank_Accession":"MN868860"}	498db7d9-0dff-4885-a683-3a4fa28c1b91	INV07366	Rui Andrade	1		adult	whole animal (ETOH) | DNA extract	in collection	http://boldsystems.org/index.php/Public_RecordView?processid=IBIDP373-19 | http://www.ncbi.nlm.nih.gov/nuccore/MN868860	16/05/2018	2018	5	16	INV07366	Europe	Portugal	PT	Bragança	Miranda do Douro	Vila Chã de Braciosa		41.4249	-6.3082	WGS84	30	Rui Andrade	Morphology	Ulidia apicalis Meigen, 1826	Animalia	Arthropoda	Insecta	Diptera	Ulidiidae	Ulidia
a11496e1-b099-45c7-a7ac-ce0e35838324	event	05/02/2020	en	https://creativecommons.org/licenses/by/4.0/legalcode	CIBIO (Research Center in Biodiversity and Genetic Resources) Portugal	Ferreira S, Andrade R, Gonçalves A R, Sousa P, Beja P (2019): The InBIO Barcoding Initiative Database: Diptera 01. v1. CIBIO-InBIO (Research Center in Biodiversity and Genetic Resources), Portugal. Dataset/Occurrence. http://ipt.gbif.pt/ipt/resource?r=ibi_diptera_i&amp;v=1.0	37560003-ae75-43c3-95aa-48c98797aa2a	4ec2b246-f5fa-4b90-9a8d-ddafc2a3f970	a222a3e9-d4ac-4de1-b9e4-9a0f7c476b254	CIBIO	InBIO Barcoding Initiative	IBI Diptera 01	CIBIO	PreservedSpecimen	{"BOLD_ProcessID":"IBIDP374-19"|"BOLD_BINURI":"BOLD:ADU0581" | "GenBank_Accession":"MN868711"}	a11496e1-b099-45c7-a7ac-ce0e35838324	INV07368	Rui Andrade	1		adult	whole animal (ETOH) | DNA extract	in collection	http://boldsystems.org/index.php/Public_RecordView?processid=IBIDP374-19 | http://www.ncbi.nlm.nih.gov/nuccore/MN868711	16/05/2018	2018	5	16	INV07368	Europe	Portugal	PT	Bragança	Miranda do Douro	Vila Chã de Braciosa		41.4249	-6.3082	WGS84	30	Rui Andrade	Morphology	Elachiptera megaspis (Loew, 1858)	Animalia	Arthropoda	Insecta	Diptera	Chloropidae	Elachiptera
d25c106f-0469-4201-89bb-7810ee2f8336	event	05/02/2020	en	https://creativecommons.org/licenses/by/4.0/legalcode	CIBIO (Research Center in Biodiversity and Genetic Resources) Portugal	Ferreira S, Andrade R, Gonçalves A R, Sousa P, Beja P (2019): The InBIO Barcoding Initiative Database: Diptera 01. v1. CIBIO-InBIO (Research Center in Biodiversity and Genetic Resources), Portugal. Dataset/Occurrence. http://ipt.gbif.pt/ipt/resource?r=ibi_diptera_i&amp;v=1.0	37560003-ae75-43c3-95aa-48c98797aa2a	4ec2b246-f5fa-4b90-9a8d-ddafc2a3f970	a222a3e9-d4ac-4de1-b9e4-9a0f7c476b255	CIBIO	InBIO Barcoding Initiative	IBI Diptera 01	CIBIO	PreservedSpecimen	{"BOLD_ProcessID":"IBIDP375-19"|"BOLD_BINURI":"BOLD:ACA9827" | "GenBank_Accession":"MN868845"}	d25c106f-0469-4201-89bb-7810ee2f8336	INV07369	Rui Andrade	1		adult	whole animal (ETOH) | DNA extract	in collection	http://boldsystems.org/index.php/Public_RecordView?processid=IBIDP375-19 | http://www.ncbi.nlm.nih.gov/nuccore/MN868845	16/05/2018	2018	5	16	INV07369	Europe	Portugal	PT	Bragança	Miranda do Douro	Constantim		41.6314	-6.2747	WGS84	30	Rui Andrade	Morphology	Tachina lurida (Fabricius, 1781)	Animalia	Arthropoda	Insecta	Diptera	Tachinidae	Tachina
fd50c86c-53ba-4d0a-9431-1ddcd8562d3a	event	05/02/2020	en	https://creativecommons.org/licenses/by/4.0/legalcode	CIBIO (Research Center in Biodiversity and Genetic Resources) Portugal	Ferreira S, Andrade R, Gonçalves A R, Sousa P, Beja P (2019): The InBIO Barcoding Initiative Database: Diptera 01. v1. CIBIO-InBIO (Research Center in Biodiversity and Genetic Resources), Portugal. Dataset/Occurrence. http://ipt.gbif.pt/ipt/resource?r=ibi_diptera_i&amp;v=1.0	37560003-ae75-43c3-95aa-48c98797aa2a	4ec2b246-f5fa-4b90-9a8d-ddafc2a3f970	a222a3e9-d4ac-4de1-b9e4-9a0f7c476b256	CIBIO	InBIO Barcoding Initiative	IBI Diptera 01	CIBIO	PreservedSpecimen	{"BOLD_ProcessID":"IBIDP376-19"|"BOLD_BINURI":"BOLD:ADZ0489" | "GenBank_Accession":"MN868849"}	fd50c86c-53ba-4d0a-9431-1ddcd8562d3a	INV07371	Rui Andrade	1		adult	whole animal (ETOH) | DNA extract	in collection	http://boldsystems.org/index.php/Public_RecordView?processid=IBIDP376-19 | http://www.ncbi.nlm.nih.gov/nuccore/MN868849	25/07/2018	2018	7	25	INV07371	Europe	Portugal	PT	Bragança	Bragança	França		41.9425	-6.7642	WGS84	30	Rui Andrade	Morphology	Chrysops caecutiens (Linnaeus, 1758)	Animalia	Arthropoda	Insecta	Diptera	Tabanidae	Chrysops
a53c548a-da4d-40a1-920c-4f79b89e0e0d	event	05/02/2020	en	https://creativecommons.org/licenses/by/4.0/legalcode	CIBIO (Research Center in Biodiversity and Genetic Resources) Portugal	Ferreira S, Andrade R, Gonçalves A R, Sousa P, Beja P (2019): The InBIO Barcoding Initiative Database: Diptera 01. v1. CIBIO-InBIO (Research Center in Biodiversity and Genetic Resources), Portugal. Dataset/Occurrence. http://ipt.gbif.pt/ipt/resource?r=ibi_diptera_i&amp;v=1.0	37560003-ae75-43c3-95aa-48c98797aa2a	4ec2b246-f5fa-4b90-9a8d-ddafc2a3f970	a222a3e9-d4ac-4de1-b9e4-9a0f7c476b257	CIBIO	InBIO Barcoding Initiative	IBI Diptera 01	CIBIO	PreservedSpecimen	{"BOLD_ProcessID":"IBIDP377-19"|"BOLD_BINURI":"BOLD:AAB5577" | "GenBank_Accession":"MN868776"}	a53c548a-da4d-40a1-920c-4f79b89e0e0d	INV07372	Rui Andrade	1		adult	whole animal (ETOH) | DNA extract	in collection	http://boldsystems.org/index.php/Public_RecordView?processid=IBIDP377-19 | http://www.ncbi.nlm.nih.gov/nuccore/MN868776	16/06/2018	2018	6	16	INV07372	Europe	Portugal	PT	Bragança	Bragança	Rio Frio		41.727	-6.5913	WGS84	30	Rui Andrade	Morphology	Syrphus vitripennis Meigen, 1822	Animalia	Arthropoda	Insecta	Diptera	Syrphidae	Syrphus
25391830-01f1-4948-b32a-f8a78029519c	event	05/02/2020	en	https://creativecommons.org/licenses/by/4.0/legalcode	CIBIO (Research Center in Biodiversity and Genetic Resources) Portugal	Ferreira S, Andrade R, Gonçalves A R, Sousa P, Beja P (2019): The InBIO Barcoding Initiative Database: Diptera 01. v1. CIBIO-InBIO (Research Center in Biodiversity and Genetic Resources), Portugal. Dataset/Occurrence. http://ipt.gbif.pt/ipt/resource?r=ibi_diptera_i&amp;v=1.0	37560003-ae75-43c3-95aa-48c98797aa2a	4ec2b246-f5fa-4b90-9a8d-ddafc2a3f970	a222a3e9-d4ac-4de1-b9e4-9a0f7c476b258	CIBIO	InBIO Barcoding Initiative	IBI Diptera 01	CIBIO	PreservedSpecimen	{"BOLD_ProcessID":"IBIDP378-19"|"BOLD_BINURI":"BOLD:ABU9940" | "GenBank_Accession":"MN868735"}	25391830-01f1-4948-b32a-f8a78029519c	INV07375	Rui Andrade	1		adult	whole animal (ETOH) | DNA extract	in collection	http://boldsystems.org/index.php/Public_RecordView?processid=IBIDP378-19 | http://www.ncbi.nlm.nih.gov/nuccore/MN868735	15/05/2018	2018	5	15	INV07375	Europe	Portugal	PT	Bragança	Vimioso	Algoso		41.4923	-6.5267	WGS84	30	Rui Andrade	Morphology	Chloromyia formosa (Scopoli, 1763)	Animalia	Arthropoda	Insecta	Diptera	Stratiomyidae	Chloromyia
81a51660-d113-4e6b-a439-ae54936b1501	event	05/02/2020	en	https://creativecommons.org/licenses/by/4.0/legalcode	CIBIO (Research Center in Biodiversity and Genetic Resources) Portugal	Ferreira S, Andrade R, Gonçalves A R, Sousa P, Beja P (2019): The InBIO Barcoding Initiative Database: Diptera 01. v1. CIBIO-InBIO (Research Center in Biodiversity and Genetic Resources), Portugal. Dataset/Occurrence. http://ipt.gbif.pt/ipt/resource?r=ibi_diptera_i&amp;v=1.0	37560003-ae75-43c3-95aa-48c98797aa2a	4ec2b246-f5fa-4b90-9a8d-ddafc2a3f970	a222a3e9-d4ac-4de1-b9e4-9a0f7c476b259	CIBIO	InBIO Barcoding Initiative	IBI Diptera 01	CIBIO	PreservedSpecimen	{"BOLD_ProcessID":"IBIDP379-19"|"BOLD_BINURI":"BOLD:ACL4518" | "GenBank_Accession":"MN868771"}	81a51660-d113-4e6b-a439-ae54936b1501	INV07376	Rui Andrade	1		adult	whole animal (ETOH) | DNA extract	in collection	http://boldsystems.org/index.php/Public_RecordView?processid=IBIDP379-19 | http://www.ncbi.nlm.nih.gov/nuccore/MN868771	18/05/2018	2018	5	18	INV07376	Europe	Portugal	PT	Bragança	Bragança	Carrazedo		41.7644	-6.9017	WGS84	30	Rui Andrade	Morphology	Ptychoptera albimana (Fabricius, 1787)	Animalia	Arthropoda	Insecta	Diptera	Ptychopteridae	Ptychoptera
71651884-3baf-40f1-83b6-b0deb6521dbd	event	05/02/2020	en	https://creativecommons.org/licenses/by/4.0/legalcode	CIBIO (Research Center in Biodiversity and Genetic Resources) Portugal	Ferreira S, Andrade R, Gonçalves A R, Sousa P, Beja P (2019): The InBIO Barcoding Initiative Database: Diptera 01. v1. CIBIO-InBIO (Research Center in Biodiversity and Genetic Resources), Portugal. Dataset/Occurrence. http://ipt.gbif.pt/ipt/resource?r=ibi_diptera_i&amp;v=1.0	37560003-ae75-43c3-95aa-48c98797aa2a	4ec2b246-f5fa-4b90-9a8d-ddafc2a3f970	a222a3e9-d4ac-4de1-b9e4-9a0f7c476b260	CIBIO	InBIO Barcoding Initiative	IBI Diptera 01	CIBIO	PreservedSpecimen	{"BOLD_ProcessID":"IBIDP380-19"|"BOLD_BINURI":"BOLD:AAD0853" | "GenBank_Accession":"MN868829"}	71651884-3baf-40f1-83b6-b0deb6521dbd	INV07377	Rui Andrade	1		adult	whole animal (ETOH) | DNA extract	in collection	http://boldsystems.org/index.php/Public_RecordView?processid=IBIDP380-19 | http://www.ncbi.nlm.nih.gov/nuccore/MN868829	16/05/2018	2018	5	16	INV07377	Europe	Portugal	PT	Bragança	Miranda do Douro	Constantim		41.6314	-6.2747	WGS84	30	Rui Andrade	Morphology	Scathophaga stercoraria (Linnaeus, 1758)	Animalia	Arthropoda	Insecta	Diptera	Scathophagidae	Scathophaga
08acd40f-6ddb-440f-86a6-d505835085cc	event	05/02/2020	en	https://creativecommons.org/licenses/by/4.0/legalcode	CIBIO (Research Center in Biodiversity and Genetic Resources) Portugal	Ferreira S, Andrade R, Gonçalves A R, Sousa P, Beja P (2019): The InBIO Barcoding Initiative Database: Diptera 01. v1. CIBIO-InBIO (Research Center in Biodiversity and Genetic Resources), Portugal. Dataset/Occurrence. http://ipt.gbif.pt/ipt/resource?r=ibi_diptera_i&amp;v=1.0	37560003-ae75-43c3-95aa-48c98797aa2a	4ec2b246-f5fa-4b90-9a8d-ddafc2a3f970	a222a3e9-d4ac-4de1-b9e4-9a0f7c476b261	CIBIO	InBIO Barcoding Initiative	IBI Diptera 01	CIBIO	PreservedSpecimen	{"BOLD_ProcessID":"IBIDP381-19"|"BOLD_BINURI":"BOLD:AAA8931" | "GenBank_Accession":"MN868853"}	08acd40f-6ddb-440f-86a6-d505835085cc	INV07378	Rui Andrade	1		adult	whole animal (ETOH) | DNA extract	in collection	http://boldsystems.org/index.php/Public_RecordView?processid=IBIDP381-19 | http://www.ncbi.nlm.nih.gov/nuccore/MN868853	16/05/2018	2018	5	16	INV07378	Europe	Portugal	PT	Bragança	Miranda do Douro	Constantim		41.6314	-6.2747	WGS84	30	Rui Andrade	Morphology	Calliphora vomitoria (Linnaeus, 1758)	Animalia	Arthropoda	Insecta	Diptera	Calliphoridae	Calliphora
fd962f28-38ec-4503-a6fd-6cc9900f1046	event	05/02/2020	en	https://creativecommons.org/licenses/by/4.0/legalcode	CIBIO (Research Center in Biodiversity and Genetic Resources) Portugal	Ferreira S, Andrade R, Gonçalves A R, Sousa P, Beja P (2019): The InBIO Barcoding Initiative Database: Diptera 01. v1. CIBIO-InBIO (Research Center in Biodiversity and Genetic Resources), Portugal. Dataset/Occurrence. http://ipt.gbif.pt/ipt/resource?r=ibi_diptera_i&amp;v=1.0	37560003-ae75-43c3-95aa-48c98797aa2a	4ec2b246-f5fa-4b90-9a8d-ddafc2a3f970	a222a3e9-d4ac-4de1-b9e4-9a0f7c476b262	CIBIO	InBIO Barcoding Initiative	IBI Diptera 01	CIBIO	PreservedSpecimen	{"BOLD_ProcessID":"IBIDP382-19"|"BOLD_BINURI":"BOLD:ACB1892" | "GenBank_Accession":"MN868907"}	fd962f28-38ec-4503-a6fd-6cc9900f1046	INV07382	Rui Andrade	1		adult	whole animal (ETOH) | DNA extract	in collection	http://boldsystems.org/index.php/Public_RecordView?processid=IBIDP382-19 | http://www.ncbi.nlm.nih.gov/nuccore/MN868907	18/05/2018	2018	5	18	INV07382	Europe	Portugal	PT	Bragança	Mirandela	Romeu		41.5281	-7.0711	WGS84	30	Rui Andrade	Morphology	Peribaea tibialis (Robineau-Desvoidy, 1851)	Animalia	Arthropoda	Insecta	Diptera	Tachinidae	Peribaea
df87f28b-32b0-4807-9c10-2ab11d63315e	event	05/02/2020	en	https://creativecommons.org/licenses/by/4.0/legalcode	CIBIO (Research Center in Biodiversity and Genetic Resources) Portugal	Ferreira S, Andrade R, Gonçalves A R, Sousa P, Beja P (2019): The InBIO Barcoding Initiative Database: Diptera 01. v1. CIBIO-InBIO (Research Center in Biodiversity and Genetic Resources), Portugal. Dataset/Occurrence. http://ipt.gbif.pt/ipt/resource?r=ibi_diptera_i&amp;v=1.0	37560003-ae75-43c3-95aa-48c98797aa2a	4ec2b246-f5fa-4b90-9a8d-ddafc2a3f970	a222a3e9-d4ac-4de1-b9e4-9a0f7c476b263	CIBIO	InBIO Barcoding Initiative	IBI Diptera 01	CIBIO	PreservedSpecimen	{"BOLD_ProcessID":"IBIDP383-19"|"BOLD_BINURI":"BOLD:AAX8866" | "GenBank_Accession":"MN868792"}	df87f28b-32b0-4807-9c10-2ab11d63315e	INV07385	Rui Andrade	1		adult	whole animal (ETOH) | DNA extract	in collection	http://boldsystems.org/index.php/Public_RecordView?processid=IBIDP383-19 | http://www.ncbi.nlm.nih.gov/nuccore/MN868792	18/05/2018	2018	5	18	INV07385	Europe	Portugal	PT	Bragança	Bragança	Carrazedo		41.7644	-6.9017	WGS84	30	Rui Andrade	Morphology	Rivellia syngenesiae (Fabricius, 1781)	Animalia	Arthropoda	Insecta	Diptera	Platystomatidae	Rivellia
f29925b9-0dfa-42a8-bca8-730aac119804	event	05/02/2020	en	https://creativecommons.org/licenses/by/4.0/legalcode	CIBIO (Research Center in Biodiversity and Genetic Resources) Portugal	Ferreira S, Andrade R, Gonçalves A R, Sousa P, Beja P (2019): The InBIO Barcoding Initiative Database: Diptera 01. v1. CIBIO-InBIO (Research Center in Biodiversity and Genetic Resources), Portugal. Dataset/Occurrence. http://ipt.gbif.pt/ipt/resource?r=ibi_diptera_i&amp;v=1.0	37560003-ae75-43c3-95aa-48c98797aa2a	4ec2b246-f5fa-4b90-9a8d-ddafc2a3f970	a222a3e9-d4ac-4de1-b9e4-9a0f7c476b264	CIBIO	InBIO Barcoding Initiative	IBI Diptera 01	CIBIO	PreservedSpecimen	{"BOLD_ProcessID":"IBIDP384-19"|"BOLD_BINURI":"BOLD:ACP8933" | "GenBank_Accession":"MN868801"}	f29925b9-0dfa-42a8-bca8-730aac119804	INV07387	Rui Andrade	1		adult	whole animal (ETOH) | DNA extract	in collection	http://boldsystems.org/index.php/Public_RecordView?processid=IBIDP384-19 | http://www.ncbi.nlm.nih.gov/nuccore/MN868801	17/05/2018	2018	5	17	INV07387	Europe	Portugal	PT	Bragança	Bragança	Gondesende		41.8464	-6.8794	WGS84	30	Rui Andrade	Morphology	Calliopum simillimum (Collin, 1933)	Animalia	Arthropoda	Insecta	Diptera	Lauxaniidae	Calliopum
aa7d0d10-cde2-48af-a2cf-255b635b66cf	event	05/02/2020	en	https://creativecommons.org/licenses/by/4.0/legalcode	CIBIO (Research Center in Biodiversity and Genetic Resources) Portugal	Ferreira S, Andrade R, Gonçalves A R, Sousa P, Beja P (2019): The InBIO Barcoding Initiative Database: Diptera 01. v1. CIBIO-InBIO (Research Center in Biodiversity and Genetic Resources), Portugal. Dataset/Occurrence. http://ipt.gbif.pt/ipt/resource?r=ibi_diptera_i&amp;v=1.0	37560003-ae75-43c3-95aa-48c98797aa2a	4ec2b246-f5fa-4b90-9a8d-ddafc2a3f970	a222a3e9-d4ac-4de1-b9e4-9a0f7c476b265	CIBIO	InBIO Barcoding Initiative	IBI Diptera 01	CIBIO	PreservedSpecimen	{"BOLD_ProcessID":"IBIDP385-19"|"BOLD_BINURI":"BOLD:AAX0882" | "GenBank_Accession":"MN868873"}	aa7d0d10-cde2-48af-a2cf-255b635b66cf	INV07388	Rui Andrade	1		adult	whole animal (ETOH) | DNA extract	in collection	http://boldsystems.org/index.php/Public_RecordView?processid=IBIDP385-19 | http://www.ncbi.nlm.nih.gov/nuccore/MN868873	16/06/2018	2018	6	16	INV07388	Europe	Portugal	PT	Bragança	Bragança	França		41.9425	-6.7642	WGS84	30	Rui Andrade	Morphology	Hippobosca equina Linnaeus, 1758	Animalia	Arthropoda	Insecta	Diptera	Hippoboscidae	Hippobosca
1a213b9e-bdad-4c31-85ae-e8ecd3d83c46	event	05/02/2020	en	https://creativecommons.org/licenses/by/4.0/legalcode	CIBIO (Research Center in Biodiversity and Genetic Resources) Portugal	Ferreira S, Andrade R, Gonçalves A R, Sousa P, Beja P (2019): The InBIO Barcoding Initiative Database: Diptera 01. v1. CIBIO-InBIO (Research Center in Biodiversity and Genetic Resources), Portugal. Dataset/Occurrence. http://ipt.gbif.pt/ipt/resource?r=ibi_diptera_i&amp;v=1.0	37560003-ae75-43c3-95aa-48c98797aa2a	4ec2b246-f5fa-4b90-9a8d-ddafc2a3f970	a222a3e9-d4ac-4de1-b9e4-9a0f7c476b266	CIBIO	InBIO Barcoding Initiative	IBI Diptera 01	CIBIO	PreservedSpecimen	{"BOLD_ProcessID":"IBIDP386-19"|"BOLD_BINURI":"BOLD:AAL1242" | "GenBank_Accession":"MN868722"}	1a213b9e-bdad-4c31-85ae-e8ecd3d83c46	INV07391	Rui Andrade	1		adult	whole animal (ETOH) | DNA extract	in collection	http://boldsystems.org/index.php/Public_RecordView?processid=IBIDP386-19 | http://www.ncbi.nlm.nih.gov/nuccore/MN868722	18/05/2018	2018	5	18	INV07391	Europe	Portugal	PT	Bragança	Bragança	Carrazedo		41.7644	-6.9017	WGS84	30	Rui Andrade	Morphology	Dasysyrphus albostriatus (Fallen, 1817)	Animalia	Arthropoda	Insecta	Diptera	Syrphidae	Dasysyrphus
90fa3039-0ce6-4be2-a2b4-a0e74c692a6e	event	05/02/2020	en	https://creativecommons.org/licenses/by/4.0/legalcode	CIBIO (Research Center in Biodiversity and Genetic Resources) Portugal	Ferreira S, Andrade R, Gonçalves A R, Sousa P, Beja P (2019): The InBIO Barcoding Initiative Database: Diptera 01. v1. CIBIO-InBIO (Research Center in Biodiversity and Genetic Resources), Portugal. Dataset/Occurrence. http://ipt.gbif.pt/ipt/resource?r=ibi_diptera_i&amp;v=1.0	37560003-ae75-43c3-95aa-48c98797aa2a	4ec2b246-f5fa-4b90-9a8d-ddafc2a3f970	a222a3e9-d4ac-4de1-b9e4-9a0f7c476b267	CIBIO	InBIO Barcoding Initiative	IBI Diptera 01	CIBIO	PreservedSpecimen	{"BOLD_ProcessID":"IBIDP387-19"|"BOLD_BINURI":"BOLD:ACQ9843" | "GenBank_Accession":"MN868739"}	90fa3039-0ce6-4be2-a2b4-a0e74c692a6e	INV07394	Rui Andrade	1		adult	whole animal (ETOH) | DNA extract	in collection	http://boldsystems.org/index.php/Public_RecordView?processid=IBIDP387-19 | http://www.ncbi.nlm.nih.gov/nuccore/MN868739	16/05/2018	2018	5	16	INV07394	Europe	Portugal	PT	Bragança	Miranda do Douro	Constantim		41.6314	-6.2747	WGS84	30	Rui Andrade	Morphology	Campsicnemus umbripennis Loew, 1856	Animalia	Arthropoda	Insecta	Diptera	Dolichopodidae	Campsicnemus
c31e5edd-3609-4da3-a596-3dda3f88cffa	event	05/02/2020	en	https://creativecommons.org/licenses/by/4.0/legalcode	CIBIO (Research Center in Biodiversity and Genetic Resources) Portugal	Ferreira S, Andrade R, Gonçalves A R, Sousa P, Beja P (2019): The InBIO Barcoding Initiative Database: Diptera 01. v1. CIBIO-InBIO (Research Center in Biodiversity and Genetic Resources), Portugal. Dataset/Occurrence. http://ipt.gbif.pt/ipt/resource?r=ibi_diptera_i&amp;v=1.0	37560003-ae75-43c3-95aa-48c98797aa2a	4ec2b246-f5fa-4b90-9a8d-ddafc2a3f970	a222a3e9-d4ac-4de1-b9e4-9a0f7c476b268	CIBIO	InBIO Barcoding Initiative	IBI Diptera 01	CIBIO	PreservedSpecimen	{"BOLD_ProcessID":"IBIDP388-19"|"BOLD_BINURI":"BOLD:ACE2160" | "GenBank_Accession":"MN868870"}	c31e5edd-3609-4da3-a596-3dda3f88cffa	INV07396	Rui Andrade	1		adult	whole animal (ETOH) | DNA extract	in collection	http://boldsystems.org/index.php/Public_RecordView?processid=IBIDP388-19 | http://www.ncbi.nlm.nih.gov/nuccore/MN868870	16/06/2018	2018	6	16	INV07396	Europe	Portugal	PT	Bragança	Bragança	Rio Frio		41.727	-6.5913	WGS84	30	Rui Andrade	Morphology	Norellia tipularia (Fabricius, 1794)	Animalia	Arthropoda	Insecta	Diptera	Scathophagidae	Norellia
24379e82-d92f-45a9-892f-3dfe75260fef	event	05/02/2020	en	https://creativecommons.org/licenses/by/4.0/legalcode	CIBIO (Research Center in Biodiversity and Genetic Resources) Portugal	Ferreira S, Andrade R, Gonçalves A R, Sousa P, Beja P (2019): The InBIO Barcoding Initiative Database: Diptera 01. v1. CIBIO-InBIO (Research Center in Biodiversity and Genetic Resources), Portugal. Dataset/Occurrence. http://ipt.gbif.pt/ipt/resource?r=ibi_diptera_i&amp;v=1.0	37560003-ae75-43c3-95aa-48c98797aa2a	4ec2b246-f5fa-4b90-9a8d-ddafc2a3f970	a222a3e9-d4ac-4de1-b9e4-9a0f7c476b269	CIBIO	InBIO Barcoding Initiative	IBI Diptera 01	CIBIO	PreservedSpecimen	{"BOLD_ProcessID":"IBIDP389-19"|"BOLD_BINURI":"BOLD:AAC6833" | "GenBank_Accession":"MN868738"}	24379e82-d92f-45a9-892f-3dfe75260fef	INV07402	Rui Andrade	1		adult	whole animal (ETOH) | DNA extract	in collection	http://boldsystems.org/index.php/Public_RecordView?processid=IBIDP389-19 | http://www.ncbi.nlm.nih.gov/nuccore/MN868738	16/05/2018	2018	5	16	INV07402	Europe	Portugal	PT	Bragança	Miranda do Douro	Constantim		41.6314	-6.2747	WGS84	30	Rui Andrade	Morphology	Episyrphus balteatus (De Geer, 1776)	Animalia	Arthropoda	Insecta	Diptera	Syrphidae	Episyrphus
180d848f-86c6-4a1b-90ef-23c7b6b59f72	event	05/02/2020	en	https://creativecommons.org/licenses/by/4.0/legalcode	CIBIO (Research Center in Biodiversity and Genetic Resources) Portugal	Ferreira S, Andrade R, Gonçalves A R, Sousa P, Beja P (2019): The InBIO Barcoding Initiative Database: Diptera 01. v1. CIBIO-InBIO (Research Center in Biodiversity and Genetic Resources), Portugal. Dataset/Occurrence. http://ipt.gbif.pt/ipt/resource?r=ibi_diptera_i&amp;v=1.0	37560003-ae75-43c3-95aa-48c98797aa2a	4ec2b246-f5fa-4b90-9a8d-ddafc2a3f970	a222a3e9-d4ac-4de1-b9e4-9a0f7c476b270	CIBIO	InBIO Barcoding Initiative	IBI Diptera 01	CIBIO	PreservedSpecimen	{"BOLD_ProcessID":"IBIDP390-19"|"BOLD_BINURI":"BOLD:ADR9796" | "GenBank_Accession":"MN868810"}	180d848f-86c6-4a1b-90ef-23c7b6b59f72	INV07404	Rui Andrade	1		adult	whole animal (ETOH) | DNA extract	in collection	http://boldsystems.org/index.php/Public_RecordView?processid=IBIDP390-19 | http://www.ncbi.nlm.nih.gov/nuccore/MN868810	16/06/2018	2018	6	16	INV07404	Europe	Portugal	PT	Bragança	Bragança	França		41.9425	-6.7642	WGS84	30	Rui Andrade	Morphology	Fallenia fasciata (Fabricius, 1805)	Animalia	Arthropoda	Insecta	Diptera	Nemestrinidae	Fallenia
e0d0bba8-0a1e-4939-ba50-80d3bfb7099a	event	05/02/2020	en	https://creativecommons.org/licenses/by/4.0/legalcode	CIBIO (Research Center in Biodiversity and Genetic Resources) Portugal	Ferreira S, Andrade R, Gonçalves A R, Sousa P, Beja P (2019): The InBIO Barcoding Initiative Database: Diptera 01. v1. CIBIO-InBIO (Research Center in Biodiversity and Genetic Resources), Portugal. Dataset/Occurrence. http://ipt.gbif.pt/ipt/resource?r=ibi_diptera_i&amp;v=1.0	37560003-ae75-43c3-95aa-48c98797aa2a	4ec2b246-f5fa-4b90-9a8d-ddafc2a3f970	a222a3e9-d4ac-4de1-b9e4-9a0f7c476b271	CIBIO	InBIO Barcoding Initiative	IBI Diptera 01	CIBIO	PreservedSpecimen	{"BOLD_ProcessID":"IBIDP391-19"|"BOLD_BINURI":"BOLD:ADF9805" | "GenBank_Accession":"MN868906"}	e0d0bba8-0a1e-4939-ba50-80d3bfb7099a	INV07407	Rui Andrade	1		adult	whole animal (ETOH) | DNA extract	in collection	http://boldsystems.org/index.php/Public_RecordView?processid=IBIDP391-19 | http://www.ncbi.nlm.nih.gov/nuccore/MN868906	16/06/2018	2018	6	16	INV07407	Europe	Portugal	PT	Bragança	Bragança	Rio Frio		41.727	-6.5913	WGS84	30	Rui Andrade	Morphology	Molobratia teutonus (Linnaeus, 1767)	Animalia	Arthropoda	Insecta	Diptera	Asilidae	Molobratia
[truncated: 4 more columns]
